# Supplementary material for: Systems Pharmacology Based Strategy for Q-Markers Discovery of HuangQin Decoction to Attenuate Intestinal Damage
Source: Front Pharmacol. 2018 Mar 20;9:236. doi: 10.3389/fphar.2018.00236 (PMC5870050; doi:10.3389/fphar.2018.00236)
Supplement: TABLE S1 — Constituents of herbs in HQD. [file Table_1.XLSX]

## Sheet: Scutellaris baicalensis Georgi
Mol ID	Molecule Name
MOL001458	coptisine
MOL002931	scutellarin
MOL002897	epiberberine
MOL013068	Oroxindin
MOL002935	Baicalin
MOL000449	Stigmasterol
MOL002912	Dihydrobaicalin
MOL000358	beta-sitosterol
MOL000359	sitosterol
MOL000007	Cosmetin
MOL000396	(+)-Syringaresinol
MOL000458	campesterol
MOL002921	(2S,3R,4R,5R,6S)-2-[(2R,3R,4S,5R,6R)-3,5-dihydroxy-2-[2-(3-hydroxy-4-methoxy-phenyl)ethoxy]-6-methylol-tetrahydropyran-4-yl]oxy-6-methyl-tetrahydropyran-3,4,5-triol
MOL000357	Sitogluside
MOL002923	darendoside B
MOL000789	jatrorrizine
MOL007792	Isomartynoside
MOL000654	Methyl montanate
MOL002909	5,7,2,5-tetrahydroxy-8,6-dimethoxyflavone
MOL002927	Skullcapflavone II
MOL002934	NEOBAICALEIN
MOL002819	catalpol
MOL013161	METHYL HEXACOSANOATE
MOL001506	Supraene
MOL000870	HEXATRIACONTANE
MOL002879	Diop
MOL002918	Ganhuangenin
MOL002919	Viscidulin III
MOL009734	Methyl lignocerate
MOL012266	rivularin
MOL000552	5,2'-Dihydroxy-6,7,8-trimethoxyflavone
MOL001490	bis[(2S)-2-ethylhexyl] benzene-1,2-dicarboxylate
MOL002915	Salvigenin
MOL002917	5,2',6'-Trihydroxy-7,8-dimethoxyflavone
MOL005368	Methyl tricosanoate
MOL006370	5-o-caffeoylquinic acid
MOL002932	Panicolin
MOL002936	5,8-Dihydroxy-6,7-dimethoxyflavone
MOL002027	Methyl behenate
MOL002908	5,8,2'-Trihydroxy-7-methoxyflavone
MOL002916	2-(2,6-dihydroxyphenyl)-3,5,7-trihydroxy-chromone
MOL002933	5,7,4'-Trihydroxy-8-methoxyflavone
MOL012245	5,7,4'-trihydroxy-6-methoxyflavanone
MOL012267	Scutevulin
MOL008595	methyl henicosanoate
MOL012246	5,7,4'-trihydroxy-8-methoxyflavanone
MOL005224	TETRATETRACONTANE
MOL008206	Moslosooflavone
MOL001689	acacetin
MOL002737	scutellarein
MOL002910	Carthamidin
MOL002914	Eriodyctiol (flavanone)
MOL002925	5,7,2',6'-Tetrahydroxyflavone
MOL000073	ent-Epicatechin
MOL012240	2',3',5,7-tetrahydroxyflavone
MOL000173	wogonin
MOL002926	dihydrooroxylin A
MOL002928	oroxylin a
MOL002937	DIHYDROOROXYLIN
MOL009730	methyl icos-11-enoate
MOL010415	11,13-Eicosadienoic acid, methyl ester
MOL002911	2,6,2',4'-tetrahydroxy-6'-methoxychaleone
MOL002924	darendoside B_qt
MOL003920	Methyl icosanoate
MOL002714	baicalein
MOL002913	Dihydrobaicalin_qt
MOL000525	Norwogonin
MOL000008	apigenin
MOL000228	(2R)-7-hydroxy-5-methoxy-2-phenylchroman-4-one
MOL002929	salidroside
MOL008151	METHYL NONADECANOATE
MOL002560	chrysin
MOL001889	Methyl linolelaidate
MOL004684	methyl (E)-octadec-2-enoate
MOL011081	Linolenic acid methyl ester
MOL001817	Methyl stearate
MOL000869	Henicosane
MOL003055	heptadecyloxirane
MOL000131	EIC
MOL000860	stearic acid
MOL005402	Methyl margarate
MOL010206	Methyl isoheptadecanoate
MOL000676	DBP
MOL000868	LFA
MOL000879	methyl palmitate
MOL001132	longipinene
MOL001818	Methyl palmitelaidate
MOL003475	9-Cedranone
MOL002573	β-patchoulene
MOL003568	Patchoulene
MOL000612	(-)-alpha-cedrene
MOL000069	palmitic acid
MOL005272	13-Tetradecenyl acetate
MOL000035	beta-Selinene
MOL001392	Methyl myristate
MOL000169	alpha-Guaiene
MOL000867	Heptadekan
MOL001393	myristic acid
MOL003393	(1S,4S)-7-isopropylidene-1,4-dimethyl-2,3,4,5,6,8-hexahydro-1H-azulene
MOL006312	Azulol
MOL000024	alpha-humulene
MOL003127	Germacrene D
MOL003535	1,1,6-trimethyl-2H-naphthalene
MOL005021	Mipax
MOL005841	TBP
MOL011322	Diisobutyl succinate
MOL013062	BZQ
MOL000122	1,8-cineole
MOL000018	(+/-)-Isoborneol
MOL000669	(S)-camphor
MOL000864	MYS
MOL001386	Methyl laurate
MOL007197	DFA
MOL000254	eugenol
	(e)-4-phenyl-3-buten-2-one
	1,3,5-trihydroxyxanthone
	chrysoeriol
	eriodictyol
	m-methoxybenzaldehyde
	phenylbutanone-glucoside
	sebacic acid
	sucrose
	wogonoside
	1,6-dihydroxy-3,5,7-trimethoxyxanthone
	1,8-dihydroxy-4-hydroxymethyl anthraquinone
	1-(4-hydroxy-3-methoxyphenyl)-3,5-octane-diol
	1-phenyl-1,3-butanedion
	2',7-dihydroxy-4',5'-dimethoxyisoflavone
	2,6,2',4'-tetrahydroxy-6’-methoxychalcone
	2-(3-hydroxy-4-methoxyphenyl)-ethyl-1-o-α-l-rhamnosyl-(1→3)-β-d-(4-feruloyl)-glucoside
	20-hexadecanoylingenol
	3,4',5,7-tetrahydroxyflavone-3-l-rhamnoside
	3,4',5-trihydroxy-7-methoxy-8-isopentenyl-flavone
	3,4-dihydroxy-6,7,3',4'-tetramethoxyflavonol
	3,5,7,2',6'-pentahydroxy flavone
	3,5,7,2',6'-pentahydroxy flavonol
	3,5,7,2'6'-pentahydroxyflavanone
	3alpha-dihydrocadambine
	3beta,15zeta,16-trihydroxy isopimaric acid
	4'-hydroxywogonin
	4,5,6-trihydroxy-aurone
	5,2',5'-trihydroxy-6,7,8-trimethoxyflavone
	5,6,3',4'-tetrahydroxy-7-methoxyflavone
	5,6,7,3',4'-pentahydroxy-3-methoxyflavone
	5,7,2',3'-tetrahydroxyflavone
	5,7,2',5'-tetrahydroxy-8,6'-dimethoxy flavone
	5,7,2'-trihydroxy-6-methoxyflavone
	5,7,2'-trihydroxy-8,6'-dimethoxyflavone
	5,7,2'-trihydroxyflavone
	5,7,3',4'-tetrahydroxy-6,8-dimethoxy flavone
	5,7,4'-trihydroxy-6-c-glucoside-8-c-arabinosideflavone
	5,7-dihydroxy-6,8,2',3'-tetramethoxyflavone
	5,8,2'-trihydroxy-6,7-dimethoxyflavone
	5-hydroxy-4',7-dimethoxy-flavone
	5-hydroxy-7,8-dimethoxyflavone
	6-c-arabinopyranosyl-8-c-glucopyranosyl-5,7-dihydroxyflavone
	6-methoxygossypol
	7,2',6'-trihydroxy-5-methoxychalcone
	7,2',6'-trihydroxy-5-methoxyflavanone
	7,2'6'-trihydroxy-5-methoxyflavanone
	7,3',4'-trihydroxyflavone
	7-methoxybaicalein
	8-c-arabinopyranosyl-6-c-glucopyranosyl-5,7-dihydroxyflavone
	8-methoxy-5-o-glucoside flavone
	alpha-phenylcinnamic acid nitrile
	baicalein-7-o-β-d-glucopyranoside
	beta-skytanthine
	campesteryl ferulate
	dihydroperilla alcohol
	eriodictyol-7,3-diglucoside
	gamma-sitosterol
	hexadecanoicacid
	isoschaftoside
	isoscutellarein
	isoscutellarein 8-o-beta-d-glucuronide
	nothosmyrnol
	oroxylin a 7-o-glucuronide
	osladin
	paniculatin
	skullcapflavone i
	stigmasterol-beta-d-glucoside
	suffruticoside a
	viscidulin iii-6'-o-β-d-glucopyranoside
	wogonin 5-β-d-glucoside
	woodorien
	β-sitosterol

## Sheet: Paeonia lacitflora Pall
Mol ID	Molecule Name
MOL001911	albiflorin R1
MOL001921	Lactiflorin
MOL001901	24-Methylenecycloartanol
MOL001924	paeoniflorin
MOL001933	oxypaeoniflorin
MOL000211	Mairin
MOL001900	Pulchinenoside A_qt
MOL001927	albiflorin
MOL001905	3β-hydroxy-oleana-11,13(18)-dien-28-oic acid?
MOL000263	oleanolic acid
MOL001902	3β,23-dihydroxy-oleana-11,13(18)-dien-28-oic acid
MOL001930	benzoyl paeoniflorin
MOL000358	beta-sitosterol
MOL000359	sitosterol
MOL001903	3β-hydroxy-11-oxo-olean-12-en-28-oic acid
MOL000561	Astragalin
MOL000551	Hederagenol
MOL001915	paeonoside
MOL001908	(Z)-(1S,5R)-beta-pinen-10-yl-beta-vicianoside
MOL001929	alexandrin
MOL000357	Sitogluside
MOL001919	(3S,5R,8R,9R,10S,14S)-3,17-dihydroxy-4,4,8,10,14-pentamethyl-2,3,5,6,7,9-hexahydro-1H-cyclopenta[a]phenanthrene-15,16-dione
MOL001894	Bicetyl
MOL001932	galloylpaeoniflorin
MOL001925	paeoniflorin_qt
MOL001910	11alpha,12alpha-epoxy-3beta-23-dihydroxy-30-norolean-20-en-28,12beta-olide
MOL001402	Octacosane
MOL001918	paeoniflorgenone
MOL001912	albiflorin R1_qt
MOL001926	1,2,3,6-tetra-O-galloylglucose
MOL001928	albiflorin_qt
MOL001923	[(3S,3aR,6S,7aR)-6-hydroxy-6-methyl-2,5-dioxo-3a,4,7,7a-tetrahydro-3H-benzofuran-3-yl]methyl benzoate
MOL000422	kaempferol
MOL000492	(+)-catechin
MOL000842	sucrose
MOL009092	Pentagalloylglucose
MOL001889	Methyl linolelaidate
MOL000869	Henicosane
MOL000860	stearic acid
MOL000676	DBP
MOL000868	LFA
MOL000875	Cedrol
MOL007465	10-Methylnonadecane
MOL001219	Satol
MOL001892	Dipropyl phthalate
MOL001899	ZINC02169908
MOL000612	(-)-alpha-cedrene
MOL000876	(6R,10R)-6,10,14-trimethylpentadecan-2-one
MOL001890	octadec-9-ene
MOL001891	9-methylenefluorene
MOL001396	PENTADECYLIC ACID
MOL001934	(3R,3aR,6S,7aR)-6-hydroxy-3,6-dimethyl-3a,4,7,7a-tetrahydro-3H-benzofuran-2,5-dione
MOL001935	(3aR,6S,7aR)-6-hydroxy-6-methyl-3-methylene-3a,4,7,7a-tetrahydrobenzofuran-2,5-dione
MOL001393	myristic acid
MOL001917	(3S,3aR,5S,6S,7aR)-5,6-dihydroxy-3,6-dimethyl-3,3a,4,5,7,7a-hexahydrobenzofuran-2-one
MOL001922	2-Hexyl-1-decanol
MOL000867	Heptadekan
MOL001895	Dibutylphenol
MOL001896	bicyclo[3.1.1]hept-2-ene-2-methanol, 6,6-dimethyl-
MOL001897	()-trans-Myrtanol
MOL001907	Progallin A
MOL001909	(Z)-(1S,5R)-beta-pinen-10-yl-beta-vicianoside_qt
MOL001246	(1R)-()-Nopinone
MOL001906	Methylgallate
MOL000874	paeonol
MOL001801	salicylic acid
	(-)-catechin
	(z)-(1s,5r)-beta-pinen-1-oxy-beta-vicianoside
	1, 2, 3, 4, 6-pentagalloylglucose
	1,2,3,4,6-pentagalloylglucose
	1,2,3,6-tetra-o-galloyl-β-d-glucose
	1,2,3-tri-o-galloyl-β-d-glucose
	1,2,6-tri-o-galloyl-β-d-glucose
	1,3,6-trigalloyl-β-d-glucose
	1-o-galloyl-glucose
	13-methyl tetradecanoicacid
	2,3-o-(s)-hexahydroxydiphenoyl-d-gluco-pyranose
	3-o-galloyl quinicacid
	4-o-galloyl quinicacid
	5-desgalloylstachyurin
	albiflorinr1
	benzoic acid
	benzoicacid
	benzoylpaeoniflorin
	casuarictin
	casuariin
	catechin
	d-catechin
	epigallocatechin
	eugeniin
	gallicacid
	gallocatechin
	paeonianiin e
	paeonianin a
	paeonianin b
	paeonianin c
	paeonianin d
	paeoniflorigenone
	paeonilactone a
	paeonilactone b
	paeonilactone c
	paeonin
	palbinone
	pedunculagin
	peonin
	phenol
	pyrethrin i
	pyrethrin ii
	strictinin
	tellimagrandin i
	β-sitosterol

## Sheet: Glycyrrhiza uralensis Fisch
Mol ID	Molecule Name
MOL004823	licoagropin
MOL000359	sitosterol
MOL005003	Licoagrocarpin
MOL004985	icos-5-enoic acid
MOL004996	gadelaidic acid
MOL004988	Kanzonol F
MOL004906	Hispaglabridin B
MOL000012	Arachic acid
MOL003896	7-Methoxy-2-methyl isoflavone
MOL004927	Hispaglabridin A
MOL004978	2-[(3R)-8,8-dimethyl-3,4-dihydro-2H-pyrano[6,5-f]chromen-3-yl]-5-methoxyphenol
MOL004891	shinpterocarpin
MOL005015	Licoriisoflavan A
MOL004821	kanzonols X
MOL005018	Xambioona
MOL004977	1-Methoxyficifolinol
MOL004806	euchrenone
MOL004813	glyasperins Z
MOL004873	Gancaonin U
MOL004869	Gancaonin R
MOL004959	1-Methoxyphaseollidin
MOL004921	Docosyl caffeate
MOL004833	Phaseolinisoflavan
MOL004805	(2S)-2-[4-hydroxy-3-(3-methylbut-2-enyl)phenyl]-8,8-dimethyl-2,3-dihydropyrano[2,3-f]chromen-4-one
MOL004966	3'-Hydroxy-4'-O-Methylglabridin
MOL004840	Liconeolignan
MOL004838	8-(6-hydroxy-2-benzofuranyl)-2,2-dimethyl-5-chromenol
MOL002565	Medicarpin
MOL004992	7-hydroxy-2-methyl-3-phenyl-chromone
MOL004911	Glabrene
MOL005010	Kanzonol E
MOL004870	Gancaonin S
MOL004976	Daidzein dimethyl ether
MOL004908	Glabridin
MOL004910	Glabranin
MOL004995	Kanzonol H
MOL004877	Licoricidin
MOL004974	3'-Methoxyglabridin
MOL000445	8-Prenylwighteone
MOL005004	Gancaonin I
MOL004948	Isoglycyrol
MOL004864	5,7-dihydroxy-3-(4-methoxyphenyl)-8-(3-methylbut-2-enyl)chromone
MOL001484	Inermine
MOL004812	glyasperins D
MOL004834	3-(2-hydroxy-4-methoxyphenyl)-2H-chromen-7-ol
MOL004852	7-hydroxy-2-[4-hydroxy-3-(3-methylbut-2-enyl)phenyl]-6-(3-methylbut-2-enyl)chromone
MOL004954	isograbrol
MOL004868	Gancaonin Q
MOL004981	1-(5-hydroxy-2,2-dimethylchromen-6-yl)-3-(4-hydroxyphenyl)prop-2-en-1-one
MOL000500	Vestitol
MOL004844	glabrol
MOL004882	Licocoumarone
MOL004851	Licoflavone
MOL000497	licochalcone a
MOL004831	(E)-1-[2,4-dihydroxy-3-(3-methylbut-2-enyl)phenyl]-3-[4-hydroxy-3-(3-methylbut-2-enyl)phenyl]prop-2-en-1-one
MOL005009	Corylifolinin
MOL004856	Gancaonin A
MOL004828	Glepidotin A
MOL004957	HMO
MOL005000	Gancaonin G
MOL000392	formononetin
MOL000467	Castanin
MOL004817	kanzonols K
MOL005017	Phaseol
MOL004835	Glypallichalcone
MOL004889	licorice-saponin F3_qt
MOL005006	Glyasperins K
MOL005019	(2R)-7-hydroxy-2-[4-hydroxy-3-(3-methylbut-2-enyl)phenyl]chroman-4-one
MOL004991	7-Acetoxy-2-methylisoflavone
MOL000211	Mairin
MOL004874	Gancaonin V
MOL004980	Inflacoumarin A
MOL004945	(2S)-7-hydroxy-2-(4-hydroxyphenyl)-8-(3-methylbut-2-enyl)chroman-4-one
MOL002311	Glycyrol
MOL005012	Licoagroisoflavone
MOL004811	Glyasperin C
MOL004818	kanzonols L
MOL004809	glyasperin E
MOL004825	glyinflanin A
MOL003656	Lupiwighteone
MOL005020	dehydroglyasperins C
MOL000511	ursolic acid
MOL004815	(E)-1-(2,4-dihydroxyphenyl)-3-(2,2-dimethylchromen-6-yl)prop-2-en-1-one
MOL000486	Prunetin
MOL004848	licochalcone G
MOL004968	3,4,3',4'-Tetrahydroxy-2-methoxychalcone
MOL004820	kanzonols W
MOL004936	Uralene
MOL004842	licochalcone C
MOL004385	Yinyanghuo D
MOL000239	Jaranol
MOL002844	Pinocembrin
MOL005001	Gancaonin H
MOL005005	Glyasperin A
MOL000263	oleanolic acid
MOL004912	Glabrone
MOL004879	Glycyrin
MOL004857	Gancaonin B
MOL004865	5,7-dihydroxy-3-(2-hydroxy-4-methoxy-phenyl)-6-(3-methylbut-2-enyl)chromone
MOL003662	7,4'-Dihydroxyflavone
MOL004950	isoglycycoumarin
MOL004822	(E)-1-(2,4-dihydroxyphenyl)-3-[4-hydroxy-3-(3-methylbut-2-enyl)phenyl]prop-2-en-1-one
MOL004949	Isolicoflavonol
MOL004855	Licoricone
MOL004814	Isotrifoliol
MOL004878	Glycycoumarin
MOL004863	3-(3,4-dihydroxyphenyl)-5,7-dihydroxy-8-(3-methylbut-2-enyl)chromone
MOL000417	Calycosin
MOL001696	Morusin
MOL004987	11-deoxyglycyrrhetic acid
MOL004862	(2R)-2-[3,4-dihydroxy-5-(3-methylbut-2-enyl)phenyl]-5,7-dihydroxy-8-(3-methylbut-2-enyl)chroman-4-one
MOL004965	3'(β,β-dimethylallyl)-kievitone
MOL001792	DFV
MOL005011	Kanzonol Z
MOL004872	gancaonin T
MOL004881	(E)-1-[2,4-dihydroxy-3-(3-methylbut-2-enyl)phenyl]-3-(2,4-dihydroxyphenyl)prop-2-en-1-one
MOL005007	Glyasperins M
MOL004853	Licoflavonol
MOL004887	licorice-saponin C2_qt
MOL004803	3-Hydroxyglabrol
MOL004913	1,3-dihydroxy-9-methoxy-6-benzofurano[3,2-c]chromenone
MOL004866	2-(3,4-dihydroxyphenyl)-5,7-dihydroxy-6-(3-methylbut-2-enyl)chromone
MOL004808	glyasperin B
MOL004843	licochalconeD
MOL004841	Licochalcone B
MOL004884	Licoisoflavone B
MOL004829	Glepidotin B
MOL004827	Semilicoisoflavone B
MOL004810	glyasperin F
MOL004875	3-[4,6-dihydroxy-2-methoxy-3-(3-methylbut-2-enyl)phenyl]-7-hydroxy-chromone
MOL004993	8-prenylated eriodictyol
MOL004915	Eurycarpin A
MOL004935	Sigmoidin-B
MOL005016	Odoratin
MOL004898	(E)-3-[3,4-dihydroxy-5-(3-methylbut-2-enyl)phenyl]-1-(2,4-dihydroxyphenyl)prop-2-en-1-one
MOL004941	(2R)-7-hydroxy-2-(4-hydroxyphenyl)chroman-4-one
MOL004914	1,3-dihydroxy-8,9-dimethoxy-6-benzofurano[3,2-c]chromenone
MOL004849	3-(2,4-dihydroxyphenyl)-8-(1,1-dimethylprop-2-enyl)-7-hydroxy-5-methoxy-coumarin
MOL004989	6-prenylated eriodictyol
MOL004885	licoisoflavanone
MOL004931	Uralenol-3-methylether
MOL004961	Quercetin der.
MOL004883	Licoisoflavone
MOL004902	glycyrrhetol
MOL004930	Uralenol
MOL004999	Artonin E
MOL004907	Glyzaglabrin
MOL004816	(2R)-1-[2,4-dihydroxy-5-(3-methylbut-2-enyl)phenyl]-2-hydroxy-3-[4-hydroxy-3-(3-methylbut-2-enyl)phenyl]propan-1-one
MOL004955	isoglabrolide
MOL000354	isorhamnetin
MOL004909	glabrolide
MOL004328	naringenin
MOL004867	Gancaonin P
MOL004962	24-Hydroxy-11-deoxyglycyrrhetic acid
MOL004975	3β-formylglabrolide
MOL000422	kaempferol
MOL003218	Neouralenol
MOL004939	Nortangeretin
MOL004990	7,2',4'-trihydroxy－5-methoxy-3－arylcoumarin
MOL005002	beta-Glycyrrhetinic acid
MOL004858	Gancaonin C
MOL004904	licopyranocoumarin
MOL004998	Araboglycyrrhizin_qt
MOL004804	18beta-glycyrrhetinic acid
MOL004846	apioglycyrrhizin_qt
MOL004901	licorice-saponin K2_qt
MOL004819	kanzonols T
MOL000098	quercetin
MOL004897	licorice-saponin J2_qt
MOL004895	licorice-saponin H2_qt
MOL004824	(2S)-6-(2,4-dihydroxyphenyl)-2-(2-hydroxypropan-2-yl)-4-methoxy-2,3-dihydrofuro[3,2-g]chromen-7-one
MOL004850	liquoric acid
MOL004905	3,22-Dihydroxy-11-oxo-delta(12)-oleanene-27-alpha-methoxycarbonyl-29-oic acid
MOL005008	Glycyrrhiza flavonol A
MOL004963	24-Hydroxyglycyrrhetic acid
MOL004861	Gancaonin D
MOL004960	22β-acetylglabric acid
MOL004893	licorice-saponin G2_qt
MOL005013	18β-hydroxyglycyrrhetic acid
MOL004986	6″-O-acetylliquiritin
MOL004924	(-)-Medicocarpin
MOL000391	Ononin
MOL004956	Isoononin
MOL004801	2',7-Dihydroxy-4'-methoxyisoflavan-7-O-β-d-glucopyranoside
MOL004903	liquiritin
MOL004940	neoliquiritin
MOL004926	4H-1-Benzopyran-4-one, 2-(4-(beta-D-glucopyranosyloxy)phenyl)-2,3-dihydro-5,7-dihydroxy-, (2S)-
MOL000561	Astragalin
MOL004951	Isoliquiritin
MOL004943	neoisoliquiritin
MOL004925	vitexin
MOL004917	glycyroside
MOL000437	Hirsutrin
MOL002693	nicotiflorin
MOL004953	Liquiritin apioside
MOL004952	licuraside
MOL000415	rutin
MOL005812	naringin
MOL004928	violanthin
MOL004860	licorice glycoside E
MOL003686	Narcissoside
MOL005014	Licorice glycoside A
MOL004947	Isoviolanthin
MOL004938	schaftoside
MOL004958	Isoschaftoside
MOL001543	Vicenin-2
MOL004836	echinatin
MOL004937	uralenneoside
MOL004979	4,2',4',alpha-Tetrahydroxydihydrochalcone
MOL001789	isoliquiritigenin
MOL004845	apioglycyrrhizin
MOL004997	Araboglycyrrhizin
MOL000057	DIBP
MOL000676	DBP
MOL004964	(Z)-1-(2,4-dihydroxyphenyl)-3-phenylprop-2-en-1-one
MOL004876	glycyrrhizic acid
MOL004886	licorice-saponin C2
MOL004892	licorice-saponin G2
MOL004894	licorice-saponin H2
MOL004896	licorice-saponin J2
MOL004899	licorice-saponin B2
MOL004900	licorice-saponin K2
MOL004932	glycyrrhizin
MOL004933	uralsaponin B
MOL004837	Karenzu DK2
MOL001599	β-cubebol
MOL004994	12-methyltetradecanoate
MOL000040	Scopoletol
MOL002850	butylated hydroxytoluene
MOL004807	glucuronic acid
MOL004929	Pentadecanol
MOL005021	Mipax
MOL001737	ICO
MOL003985	2-Caren-10-al
MOL004880	5,6,7,8-Tetrahydro-2,4-dimethylquinoline
MOL004946	2-Tetradecanone

## Sheet: Ziziphus jujube Mill
Mol ID	Molecule Name
MOL002773	beta-carotene
MOL000356	lupeol
MOL000449	Stigmasterol
MOL012955	24-Dehydrocholesterol
MOL000358	beta-sitosterol
MOL001454	berberine
MOL000663	lignoceric acid
MOL007213	Nuciferin
MOL006986	Nornuciferine
MOL012974	Asimilobine
MOL005239	Lysicamine
MOL001551	Trochol
MOL000627	Stepholidine
MOL013357	(3S,6R,8S,9S,10R,13R,14S,17R)-17-[(1R,4R)-4-ethyl-1,5-dimethylhexyl]-10,13-dimethyl-2,3,6,7,8,9,11,12,14,15,16,17-dodecahydro-1H-cyclopenta[a]phenanthrene-3,6-diol
MOL000211	Mairin
MOL001522	(S)-Coclaurine
MOL000511	ursolic acid
MOL000783	Protoporphyrin
MOL001996	Betulonic acid
MOL012921	stepharine
MOL012939	Scutianine C
MOL003776	oleanonic acid
MOL012979	Daechuine S5
MOL000263	oleanolic acid
MOL012992	Mauritine D
MOL000787	Fumarine
MOL012973	Adouetine X
MOL008032	(1S,2R,4aS,6aR,6aS,6bR,8aR,12aR,14bS)-1,2,6a,6b,9,9,12a-heptamethyl-10-oxo-1,2,3,4,5,6,6a,7,8,8a,11,12,13,14b-tetradecahydropicene-4a-carboxylic acid
MOL012976	coumestrol
MOL008647	Moupinamide
MOL012961	jujuboside A_qt
MOL012956	18658-41-8
MOL012987	Jujubogenin
MOL003410	Ziziphin_qt
MOL012981	Daechuine S7
MOL012959	jujubasaponin IV_qt
MOL012946	zizyphus saponin I_qt
MOL012980	Daechuine S6
MOL012986	Jujubasaponin V_qt
MOL012989	Jujuboside C_qt
MOL012953	Jubanine-A
MOL004550	Pomolic acid
MOL002307	20-Hexadecanoylingenol
MOL012940	Spiradine A
MOL012995	zizyberanalic acid
MOL012978	Daechuine S26
MOL012982	Daechuine S8-1
MOL012954	daechuine S3
MOL005360	malkangunin
MOL012993	Mauritine A
MOL012984	Jujubasaponin VI_qt
MOL012944	Zizyphine A
MOL012977	Daechuine S10
MOL007341	alphitotic acid
MOL012970	2β-hydroxyursolic acid
MOL005559	Maslinic acid
MOL000098	quercetin
MOL005386	Vulgarin
MOL000492	(+)-catechin
MOL000096	(-)-catechin
MOL012971	3-O-cis-p-coumaroyl alphitolic acid
MOL008034	21302-79-4
MOL005508	Glucosol
MOL008029	N-(2'-hydroxytetraeosanol)-2-amino-8-octadecene-1,3,4-triol
MOL000357	Sitogluside
MOL000628	darutoside
MOL004350	Ruvoside_qt
MOL004498	12-O-Nicotinoylisolineolone
MOL012969	2β-hydroxyoleanolic acid
MOL012968	1-(4-Coumaroyl)alpha-rhamnopyranose
MOL004349	Ruvoside
MOL006837	spinosin_qt
MOL012962	swertisin
MOL002730	Vitamin- G
MOL002731	(4S)-4-hydroxy-3,5,5-trimethyl-4-[(E,3R)-3-[(2R,3R,4S,5S,6R)-3,4,5-trihydroxy-6-(hydroxymethyl)tetrahydropyran-2-yl]oxybut-1-enyl]cyclohex-2-en-1-one
MOL012951	PCG
MOL012950	CMP
MOL012948	Zuztvisude I
MOL011038	(+)-Catechin-5-O-glucoside
MOL011543	Zizybeoside I
MOL000415	rutin
MOL012967	zizyvoside I
MOL012942	Tannin
MOL001540	Spinosin
MOL012972	6'-O-p-Coumaroylgenipingentiobioside
MOL000842	sucrose
MOL012963	zizybeoside II
MOL012965	zizyvoside II
MOL011039	Vaccenic acid
MOL000675	oleic acid
MOL000749	Linoleic
MOL004082	TGL
MOL001501	Daturic acid
MOL006077	Thiamine
MOL001739	zoomaric acid
MOL000069	palmitic acid
MOL012949	(4S)-4-hydroxy-4-[(E,3S)-3-hydroxybut-1-enyl]-3,5,5-trimethylcyclohex-2-en-1-one
MOL012966	(4R)-4-hydroxy-4-[(E,3S)-3-hydroxybut-1-enyl]-3,5,5-trimethylcyclohex-2-en-1-one
MOL002722	Vomifoliol
MOL001952	Sinapyl alcohol
MOL000261	Myristicin
MOL012957	ADA
MOL001841	IES
MOL005390	3-[[(2S)-2,4-dihydroxy-3,3-dimethylbutanoyl]amino]propanoic acid
MOL012964	zizyphus saponin I
	(2-O-trans-p-coumaroyl-alphitolic acid
	(2S,3S,4R,8E)-2-(2' R)-2'-hydroxy-tetracosanoyl-8-octadecene-1,3,4-triol］
	(2S,3S,4R,8E)-2-[(2′R)-2′-hydroxy-tetracosanoyl]-8-octadecene-1,3,4-triol
	(r)-zizyphusine
	1-(p-coumaroyl)-alpha-l-rhamnopyranose
	1-O-β-D-glucopyranosyl-(2S,3S,4R,8E)-2-[(2′R)-2'-hydroxy-tetracosanoyl]-8-octadecene-1,3,4-triol
	2α,3β-dihydroxyolean-12-en-28-oicacid
	2α-hydroxy-oleanolic acid
	2α-Hydroxyursolic acid
	3-o-(cis-p-coumaroyl)-alphitolicacid
	3-o-(cis-p-coumaroyl)-maslinicacid
	3-o-(trans-p-coumaroyl)-alphitolicacid
	3-o-(trans-p-coumaroyl)-maslinicacid
	3-O-cis-p-coumaroyl-alphitolic acid
	3-O-cis-p-coumaroyl-maslinic acid
	3-O-trans-p-coumaroyl-alphitolic acid
	3-oxo-olean-12-en-28-oicacid
	3β,6β-stigmast-4-en-3,6-diol
	4-hydroxy-3-methoxy benzoic acid
	6'''-feruloylspinosin
	6'''-p-coumaroylspinosin
	6'''-sinapoylspinosin
	6''-o-p-coumaroylgenipingentiobioside
	6,8-di-C-glucsoyl-2(R)-naringenin
	6,8-di-C-glucsoyl-2(s)-naringenin
	acylatedflavuone-C-glycoside Ⅰ
	acylatedflavuone-C-glycoside Ⅱ
	acylatedflavuone-C-glycoside Ⅲ
	alphitolic acid
	alphitolicacid
	amiphibine H
	betulin
	betulinic acid
	betulinicacid
	betulonicacid
	catechol
	catharanthamine
	ceanothenic acid
	ceanothic acid
	cis-9,cis-12-linoleicacid
	colubrinicacid
	D-glucose
	daechualkoloid A
	daechucyclopride Ⅰ
	daechunine S1
	daechunine S10
	daechunine S2
	daechunine S26
	daechunine S27
	daechunine S3
	daechunine S4
	daechunine S5
	daechunine S6
	daechunine S7
	daechunine S8-1
	daechunine S9
	daucosterol
	dihydroalpitolic acid methyl ester
	epiceanothic acid
	heptadecanoic acid
	hexadecanoicacid
	jubanine A
	jubanine B
	jubanine C
	jubanine D
	jubasaponin Ⅰ
	jubasaponin Ⅱ
	jubasaponin Ⅲ
	jubasaponin Ⅳ
	jujubasaponim Ⅰ
	jujubasaponim Ⅱ
	jujubasaponim Ⅲ
	jujubasaponin iv
	jujubasaponin v
	jujubasaponin vi
	jujuboside a
	jujuboside a1
	jujuboside b
	jujuboside b1
	jujuboside c
	Liquidambaric acid
	malicacid
	myristicacid
	N-nornuciforine
	n-trans-feruloyltyramine
	nicotinicacid
	nummularine A
	oleanolicacid
	protopine
	riboflavine
	roseoside
	scopoletin
	stearicacid
	stearin
	stigmasterol-beta-d-glucoside
	sylvestrene
	tartaricacid
	tauremisin
	tetracosanoic acid
	trans-9-trans-12-linoleic acid
	Uosolic Acid
	ursolicacid
	ursonic acid
	vitamin b1
	vitamin b12
	vitamin b5
	ziziphin
	ziziphussaponin i
	ziziphussaponin ii
	ziziphussaponin iii
	Zizybeoside Ⅱ
	zizyberanal acid
	zizyberenalicacid
	zizyphus saponin ii
	zizyphus saponin iii
	zizyphussaponin i
	zizyphussaponin ii
	zizyphussaponin iii
	zizyvoside Ⅰ
	zizyvoside Ⅱ
	β-sitosterol
