# Supplementary material for: Systems Pharmacology Based Strategy for Q-Markers Discovery of HuangQin Decoction to Attenuate Intestinal Damage
Source: Front Pharmacol. 2018 Mar 20;9:236. doi: 10.3389/fphar.2018.00236 (PMC5870050; doi:10.3389/fphar.2018.00236)
Supplement: TABLE S2 — All targets of constituents in HQD. [file Table_2.XLSX]

## Sheet: Sheet1
Target proteins	Human gene name	UniProt ID
Nitric-oxide synthase, endothelial	NOS3	P29474
Gamma-aminobutyric-acid receptor alpha-2 subunit	GABRA2	P47869
Gamma-aminobutyric acid receptor subunit alpha-1	GABRA1	P14867
Cytochrome P450-cam	camC	P00183
Prostaglandin G/H synthase 2	PTGS2	P35354
Gamma-aminobutyric-acid receptor alpha-5 subunit	GABRA5	P31644
Alcohol dehydrogenase 1C	ADH1C	P00326
Neuronal acetylcholine receptor subunit alpha-2	CHRNA2	Q15822
Gamma-aminobutyric-acid receptor alpha-3 subunit	GABRA3	P34903
Nitric oxide synthase, inducible	NOS2	P35228
Prostaglandin G/H synthase 1	PTGS1	P23219
Androgen receptor	AR	P10275
Dipeptidyl peptidase IV	DPP4	P27487
Cell division protein kinase 2	CDK2	P24941
mRNA of PKA Catalytic Subunit C-alpha	PRKACA	P17612
Trypsin-1	PRSS1	P07477
Nuclear receptor coactivator 2	NCOA2	Q15596
Nuclear receptor coactivator 1	NCOA1	Q15788
Calmodulin	CALM1,CALM2,CALM3	P62158
Phosphatidylinositol-4,5-bisphosphate 3-kinase catalytic subunit, gamma isoform	PIK3CG	P48736
Serine/threonine-protein kinase Chk1	CHEK1	O14757
Beta-2 adrenergic receptor	ADRB2	P07550
CGMP-inhibited 3',5'-cyclic phosphodiesterase A	PDE3A	Q14432
Transcription factor p65	RELA	Q04206
Apoptosis regulator Bcl-2	BCL2	P10415
Cyclin-dependent kinase inhibitor 1	CDKN1A	P38936
Apoptosis regulator BAX	BAX	Q07812
Caspase-3	CASP3	P42574
Cellular tumor antigen p53	TP53	P04637
Caspase-8	CASP8	Q14790
Fatty acid synthase	FASN	P49327
Tumor necrosis factor ligand superfamily member 6	FASLG	P48023
Cytochrome P450 19A1	CYP19A1	P11511
Estrogen receptor	ESR1	P03372
Sodium channel protein type 5 subunit alpha	SCN5A	Q14524
Peroxisome proliferator activated receptor gamma	PPARG	P37231
Retinoic acid receptor RXR-alpha	RXRA	P19793
Mitogen-activated protein kinase 14	MAPK14	Q16539
Glycogen synthase kinase-3 beta	GSK3B	P49841
RAC-alpha serine/threonine-protein kinase	AKT1	P31749
G1/S-specific cyclin-D1	CCND1	P24385
Caspase-9	CASP9	P55211
Vascular endothelial growth factor receptor 2	KDR	P35968
Tumor necrosis factor	TNF	P01375
Transcription factor AP-1	JUN	P05412
Interleukin-6	IL6	P05231
Activator of 90 kDa heat shock protein ATPase homolog 1	AHSA1	O95433
Bcl-2-binding component 3	BBC3	Q9BXH1
Telomerase protein component 1	TEP1	Q99973
Interstitial collagenase	MMP1	P03956
C-C motif chemokine 2	CCL2	P13500
Protein kinase C delta type	PRKCD	Q05655
Prostaglandin E2 receptor EP3 subtype	PTGER3	P43115
Fibronectin	FN1	P02751
Interleukin-8	CXCL8	P10145
Induced myeloid leukemia cell differentiation protein Mcl-1	MCL1	Q07820
Arachidonate 12-lipoxygenase, 12S-type	ALOX12	P18054
NADPH--cytochrome P450 reductase	POR	P16435
CASP8 and FADD-like apoptosis regulator	CFLAR	O15519
Poly [ADP-ribose] polymerase 1	PARP1	P09874
Matrix metalloproteinase-9	MMP9	P14780
Coagulation factor Xa	F10	P00742
Carbonic anhydrase II	CA2	P00918
mRNA of Protein-tyrosine phosphatase, non-receptor type 1	PTPN1	P18031
Muscarinic acetylcholine receptor M2	CHRM2	P06199
Muscarinic acetylcholine receptor M3	CHRM3	P20309
Muscarinic acetylcholine receptor M1	CHRM1	P11229
Sodium-dependent noradrenaline transporter	SLC6A2	P23975
Alpha-1A adrenergic receptor	ADRA1A	P35348
Progesterone receptor	PGR	P06401
Dopamine D1 receptor	DRD1	P21728
Alpha-1B adrenergic receptor	ADRA1B	P35368
Sodium-dependent dopamine transporter	SLC6A3	Q01959
Sodium-dependent serotonin transporter	SLC6A4	P31645
cAMP-dependent protein kinase inhibitor alpha	PKIA	P61925
Neuronal acetylcholine receptor protein, alpha-7 chain	CHRNA7	P36544
Amine oxidase [flavin-containing] B	MAOB	P27338
Interleukin-1 beta	IL1B	P01584
Beta-1 adrenergic receptor	ADRB1	P08588
Alpha-2A adrenergic receptor	ADRA2A	P08913
Alpha-2C adrenergic receptor	ADRA2C	P18825
Beta-lactamase	blaC	P9WKD3
Amine oxidase [flavin-containing] A	MAOA	P21397
Chymotrypsinogen B	CTRB1	P17538
Alpha-1D adrenergic receptor	ADRA1D	P25100
Leukotriene A-4 hydrolase	LTA4H	P09960
Alpha-2B adrenergic receptor	ADRA2B	P18089
Urokinase-type plasminogen activator	PLAU	P00749
Cytochrome P450 1A1	CYP1A1	P04798
Cytochrome P450 1B1	CYP1B1	Q16678
Arachidonate 5-lipoxygenase	ALOX5	P09917
Aryl hydrocarbon receptor	AHR	P35869
Serine/threonine-protein phosphatase 2B catalytic subunit alpha isoform	PPP3CA	Q08209
Transforming growth factor beta-1	TGFB1	P01137
Interleukin-4	IL4	P05112
Interleukin-13	IL13	P35225
High affinity immunoglobulin epsilon receptor subunit beta	MS4A2	Q01362
Estrogen sulfotransferase	SULT1E1	P49888
Interleukin-2	IL2	P60568
ATP-binding cassette sub-family G member 2	ABCG2	Q9UNQ0
Cytochrome P450 2C9	CYP2C9	P11712
Signal transducer and activator of transcription 3	STAT3	P40763
Cytochrome P450 1A2	CYP1A2	P05177
Mitogen-activated protein kinase 8	MAPK8	P45983
Xanthine dehydrogenase/oxidase	XDH	P47989
Vascular endothelial growth factor A	VEGFA	P15692
Proto-oncogene c-Fos	FOS	P01100
Hypoxia-inducible factor 1-alpha	HIF1A	Q16665
Fos-related antigen 1	FOSL1	P15407
Fos-related antigen 2	FOSL2	P15408
Cell division control protein 2 homolog	CDK1	P06493
G2/mitotic-specific cyclin-B1	CCNB1	P14635
Myeloperoxidase	MPO	P05164
Insulin-like growth factor II	IGF2	P01344
Nuclear factor of activated T-cells, cytoplasmic 1	NFATC1	O95644
Tudor domain-containing protein 7	TDRD7	Q8NHU6
Egl nine homolog 1	EGLN1	Q9GZT9
NADPH oxidase 5	NOX5	Q96PH1
Fatty acid-binding protein, epidermal	FABP5	Q01469
Apolipoprotein D	APOD	P05090
Mitogen-activated protein kinase 1	MAPK1	P28482
72 kDa type IV collagenase	MMP2	P08253
Plasminogen activator inhibitor 1	SERPINE1	P05121
Catalase	CAT	P04040
RAF proto-oncogene serine/threonine-protein kinase	RAF1	P04049
G1/S-specific cyclin-D2	CCND2	P30279
Cyclin-A2	CCNA2	P20248
Epidermal growth factor receptor	EGFR	P00533
Peroxisome proliferator-activated receptor gamma	PPARG	P37231
Corticosteroid 11-beta-dehydrogenase isozyme 2	HSD11B2	P80365
Cytochrome P450 3A4	CYP3A4	P08684
Multidrug resistance-associated protein 1	ABCC1	P33527
DNA topoisomerase II	TOP2B	Q02880
Glycogen phosphorylase, muscle form	PYGM	P11217
Calcium-activated potassium channel subunit alpha 1	KCNMA1	Q12791
Acetylcholinesterase	ACHE	P22303
Ig gamma-1 chain C region	IGHG1	P01857
Coagulation factor VII	F7	P08709
Estrogen receptor beta	ESR2	Q92731
5-hydroxytryptamine 2A receptor	HTR2A	P28223
Potassium voltage-gated channel subfamily H member 2	KCNH2	Q12809
Voltage-dependent calcium channel subunit alpha-2/delta-1	CACNA2D1	P54289
Cell division protein kinase 7,Cyclin-dependent kinase 7	CDK7	P50613
Bcl-2-like protein 1	BCL2L1	Q07817
Heme oxygenase 1	HMOX1	P09601
Peroxisome proliferator activated receptor delta	PPARD	Q03181
5-hydroxytryptamine receptor 3A	HTR3A	P46098
Muscarinic acetylcholine receptor M4	CHRM4	P08173
Mu-type opioid receptor	OPRM1	P35372
Serum paraoxonase/arylesterase 1	PON1	P27169
Microtubule-associated protein 2	MAPK3	P27361
Mineralocorticoid receptor	NR3C2	P08235
Apolipoprotein B-100	APOB	P04114
Retinoblastoma-associated protein	RB1	P06400
Cell division protein kinase 4	CDK4	P11802
Cell division protein kinase 6	CDK6	Q00534
Cyclin-dependent kinase inhibitor 2A, isoforms 1/2/3	PAL_GLEAN10005878	L5KWI1
Eukaryotic translation elongation factor 1 epsilon-1	EEF1E1	O43324
NF-kappa-B inhibitor alpha	NFKBIA	P25963
Ornithine decarboxylase	ODC1	P11926
E3 ubiquitin-protein ligase Mdm2	MDM2	Q00987
Bcl2 antagonist of cell death	BAD	A0A024R562
Insulin-like growth factor 1 receptor	IGF1R	P08069
Protein CBFA2T1	RUNX1T1	Q06455
Acetyl-CoA carboxylase 1	ACACA	Q13085
Intercellular adhesion molecule 1	ICAM1	P05362
Interferon gamma	IFNG	P01579
NF-kappa-B essential modulator	IKBKG	Q9Y6K9
26S proteasome non-ATPase regulatory subunit 3	PSMD3	O43242
Solute carrier family 2, facilitated glucose transporter member 4	SLC2A4	P14672
Insulin receptor	INSR	P06213
CD40 ligand	CD40LG	P29965
Alpha- and gamma-adaptin-binding protein p34	AAGAB	Q6PD74
Insulin	INS	P01308
Low affinity immunoglobulin epsilon Fc receptor	FCER2	P06734
Intestinal-type alkaline phosphatase	ALPI	P09923
Proteasome activator complex subunit 3	PSME3	P61289
Glucose-6-phosphatase	G6PC	P35575
Adenomatous polyposis coli protein	APC	P25054
Transient receptor potential cation channel subfamily M member 2	TRPM2	O94759
Aldo-keto reductase family 1 member C3	AKR1C3	P42330
Sodium/iodide cotransporter	SLC5A5	Q92911
Sodium/potassium-transporting ATPase subunit gamma	FXYD2	P54710
Dolichyl-phosphate beta-glucosyltransferase	ALG5	Q9Y673
Cathepsin D	CTSD	P07339
Interleukin-10	IL10	P22301
Collagen alpha-1(I) chain	COL1A1	P02452
Phosphatidylinositol-3,4,5-trisphosphate 3-phosphatase and dual-specificity protein phosphatase PTEN	PTEN	P60484
Aldose reductase	AKR1B1	P15121
Proto-oncogene serine/threonine-protein kinase Pim-1	PIM1	P11309
Ectonucleotide pyrophosphatase/phosphodiesterase family member 7	ENPP7	Q6UWV6
Superoxide dismutase [Cu-Zn]	SOD1	P00441
cAMP and cAMP-inhibited cGMP 3',5'-cyclic phosphodiesterase 10A	PDE10A	Q9Y233
Glutamate receptor 2	GRIA2	P42262
Glutathione S-transferase Mu 2	GSTM2	P28161
Glutathione S-transferase P	GSTP1	P09211
NAD(P)H dehydrogenase [quinone] 1	NQO1	P15559
Nuclear factor erythroid 2-related factor 2	NFE2L2	Q16236
Glucocorticoid receptor	NR3C1	P04150
Gap junction alpha-1 protein	GJA1	P17302
Serum albumin	ALB	P02768
Prostatic acid phosphatase	ACPP	P15309
Caveolin-1	CAV1	Q03135
Sterol regulatory element-binding protein 1	SREBF1	P36956
Liver carboxylesterase 1	CES1	P23141
Pancreatic alpha-amylase	AMY2A	P04746
Nuclear receptor subfamily 1 group I member 3	NR1I3	Q14994
Neutrophil cytosol factor 1	NCF1	P14598
Aldo-keto reductase family 1 member C1	AKR1C1	Q04828
3-hydroxy-3-methylglutaryl-coenzyme A reductase	HMGCR	P04035
Inhibitor of nuclear factor kappa-B kinase subunit beta	IKBKB	O14920
Signal transducer and activator of transcription 1-alpha/beta	STAT1	P42224
E-selectin	SELE	P16581
Vascular cell adhesion protein 1	VCAM1	P19320
Nuclear receptor subfamily 1 group I member 2	NR1I2	O75469
Hyaluronan synthase 2	HAS2	Q92819
Type I iodothyronine deiodinase	DIO1	P49895
Peroxidase C1A	PRXC1A	P00433
Glutathione S-transferase Mu 1	GSTM1	P09488
Antileukoproteinase	SLPI	P03973
Nitric oxide synthase, endothelial	NOS3	P29474
DNA topoisomerase 2-alpha	TOP2A	P11388
Krueppel-like factor 7	KLF7	O75840
Pro-epidermal growth factor	EGF	P01133
Granulocyte-macrophage colony-stimulating factor	CSF2	P04141
Tissue-type plasminogen activator	PLAT	P00750
Cytochrome P450 2E1	CYP2E1	P05181
Interleukin-1 alpha	IL1A	P01583
C-X-C motif chemokine 10	CXCL10	P02778
Muscarinic acetylcholine receptor M5	CHRM5	P08912
Retinoic acid receptor RXR-beta	RXRB	P28702
Delta-type opioid receptor	OPRD1	P41143
Beta-secretase	BACE1,BACE2	P56817,Q9Y5Z0
Mitogen-activated protein kinase 10	MAPK10	P53779
NAD-dependent deacetylase sirtuin-1	SIRT1	Q96EB6
ATP synthase subunit beta, mitochondrial	ATP5B	P06576
NADH-ubiquinone oxidoreductase chain 6	MT-ND6	P03923
3 beta-hydroxysteroid dehydrogenase/Delta 5-->4-isomerase type 2	HSD3B2	P26439
3 beta-hydroxysteroid dehydrogenase/Delta 5-->4-isomerase type 1	HSD3B1	P14060
Cathepsin B	CTSB	P07858
Stromelysin-1	MMP3	P08254
Stromelysin-2	MMP10	P09238
Cyclic AMP-responsive element-binding protein 1	CREB1	P16220
Cyclic AMP-dependent transcription factor ATF-2	ATF2	P15336
Platelet endothelial cell adhesion molecule	PECAM1	P16284
C-Jun-amino-terminal kinase-interacting protein 2	MAPK8IP2	Q13387
Baculoviral IAP repeat-containing protein 5	BIRC5	O15392
Tyrosine-protein phosphatase non-receptor type 6	PTPN6	P29350
Neuromodulin	GAP43	P17677
Dual oxidase 2	DUOX2	Q9NRD8
Tyrosine-protein phosphatase non-receptor type 1	PTPN1	P18031
Phosphatidylinositol-3,4,5-trisphosphate 5-phosphatase 2	INPPL1	O15357
Lipopolysaccharide-induced tumor necrosis factor-alpha factor	LITAF	Q99732
Caspase-1	CASP1	P29466
Oxidized low-density lipoprotein receptor 1	OLR1	P78380
Mitogen-activated protein kinase 3	MAPK3	P27361
Low-density lipoprotein receptor	LDLR	P01130
Microsomal triglyceride transfer protein large subunit	MTTP	P55157
Phospholipase B1, membrane-associated	PLB1	Q6P1J6
UDP-glucuronosyltransferase 1-1	UGT1A1	P22309
Peroxisome proliferator-activated receptor alpha	PPARA	Q07869
Glutathione reductase, mitochondrial	GSR	P00390
Adiponectin	ADIPOQ	Q15848
Sterol O-acyltransferase 2	SOAT2	O75908
Aspartate aminotransferase, cytoplasmic	GOT1	P17174
4-aminobutyrate aminotransferase, mitochondrial	ABAT	P80404
Sterol O-acyltransferase 1	SOAT1	P35610
Catenin beta-1	CTNNB1	P35222
Catenin alpha-1	CTNNA1	P35221
Junction plakoglobin	JUP	P14923
ETS domain-containing protein Elk-1	ELK1	P19419
DNA topoisomerase 1	TOP1	P11387
78 kDa glucose-regulated protein	HSPA5	P11021
Receptor tyrosine-protein kinase erbB-2	ERBB2	P04626
Myc proto-oncogene protein	MYC	P01106
Tissue factor	F3	P13726
Heat shock protein beta-1	HSPB1	P04792
Maltase-glucoamylase, intestinal	MGAM	O43451
Thrombomodulin	THBD	P07204
Collagen alpha-1(III) chain	COL3A1	P02461
C-X-C motif chemokine 11	CXCL11	O14625
C-X-C motif chemokine 2	CXCL2	P19875
DDB1- and CUL4-associated factor 5	DCAF5	Q96JK2
Serine/threonine-protein kinase Chk2	CHEK2	O96017
Claudin-4	CLDN4	O14493
Peroxisome proliferator-activated receptor delta	PPARD	Q03181
Heat shock factor protein 1	HSF1	Q00613
C-reactive protein	CRP	P02741
Inhibitor of nuclear factor kappa-B kinase subunit alpha	CHUK	O15111
Osteopontin	SPP1	P10451
Runt-related transcription factor 2	RUNX2	Q13950
Ras association domain-containing protein 1	RASSF1	Q9NS23
Transcription factor E2F1	E2F1	Q01094
Transcription factor E2F2	E2F2	Q14209
Insulin-like growth factor-binding protein 3	IGFBP3	P17936
Interferon regulatory factor 1	IRF1	P10914
Receptor tyrosine-protein kinase erbB-3	ERBB3	P21860
Procollagen C-endopeptidase enhancer 1	PCOLCE	Q15113
Puromycin-sensitive aminopeptidase	NPEPPS	P55786
Hexokinase-2	HK2	P52789
Homeobox protein Nkx-3.1	NKX3-1	Q99801
Ras GTPase-activating protein 1	RASA1	P20936
Cytochrome P450 2B1	Cyp2b1	P00176
Caspase-7	CASP7	P55210
M-phase inducer phosphatase 3	CDC25C	P30307
Apoptotic protease-activating factor 1	APAF1	O14727
Serine/threonine-protein kinase PLK1	PLK1	P53350
14-3-3 protein sigma	SFN	P31947
Carnitine O-acetyltransferase	CRAT	P43155
5-hydroxytryptamine 2C receptor	HTR2C	P28335
D(2) dopamine receptor	DRD2	P14416
D(1B) dopamine receptor	DRD5	P21918
D(4) dopamine receptor	DRD4	P21917
Voltage-dependent L-type calcium channel subunit alpha-1S	CACNA1S	Q13698
Cytochrome P450 2B6	CYP2B6	P20813
Hsp90 co-chaperone Cdc37	CDC37	Q16543
Alcohol dehydrogenase 1B	ADH1B	P00325
Proline dehydrogenase, mitochondrial	PRODH	O43272
Heat shock protein HSP 90	HSP90AB1	P08238
C-C motif chemokine 17	CCL17	Q92583
Nuclear factor NF-kappa-B p105 subunit	NFKB1	P19838
UDP-galactose translocator	SLC35A2	P78381
Collagenase 3	MMP13	P45452
Mimecan	OGN	P20774
Inositol-3-phosphate synthase 1	ISYNA1	Q9NPH2
Arachidonate 12-lipoxygenase, 12R-type	ALOX12B	O75342
Nanos homolog 2	NANOS2	P60321
Myotubularin-related protein 5	SBF1	O95248
Gamma-aminobutyric-acid receptor subunit alpha-6	GABRA6	Q16445
Renin, renal	REN	P00797
Canalicular multispecific organic anion transporter 1	ABCC2	Q92887
T-lymphocyte activation antigen CD86	CD86	P42081
Mucin-1	MUC1	P15941
Quinone oxidoreductase	CRYZ	Q08257
Calcium-transporting ATPase type 2C member 1	ATP2C1	P98194
Short transient receptor potential channel 3	TRPC3	Q13507
Transient receptor potential cation channel subfamily V member 3	TRPV3	Q8NET8
Ecto-NOX disulfide-thiol exchanger 2	ENOX2	Q16206
Kit ligand	KITLG	P21583
Tumor necrosis factor ligand superfamily member 10	TNFSF10	P50591
1-phosphatidylinositol 4,5-bisphosphate phosphodiesterase gamma-1	PLCG1	P19174
Multidrug resistance protein 1	ABCB1	P08183
Structural maintenance of chromosomes protein 2	SMC2	O95347
Carbonyl reductase [NADPH] 1	CBR1	P16152
Membrane-associated transporter protein	SLC45A2	Q9UMX9
Beta-galactosidase	GLB1	P16278
Tumor protein p53-inducible protein 11	TP53I11	O14683
Chymotrypsin-like protease CTRL-1	CTRL	P40313
Serine/threonine-protein kinase TBK1	TBK1	Q9UHD2
Interleukin-6 receptor subunit beta	IL6ST	P40189
Interleukin-6 receptor subunit alpha	IL6R	P08887
Cystic fibrosis transmembrane conductance regulator	CFTR	P13569
Beta-2-glycoprotein 1	APOH	P02749
Cytochrome P450 3A5	CYP3A5	P20815
Protein-lysine 6-oxidase	LOX	P28300
Tumor necrosis factor ligand superfamily member 11	TNFSF11	O14788
Prostaglandin E2 receptor EP2 subtype	PTGER2	P43116
Cyclin-A1	CCNA1	P78396
Lysozyme C	LYZ	P61626
Peroxisome proliferator-activated receptor gamma coactivator 1-alpha	PPARGC1A	Q9UBK2
Kininogen-1	KNG1	P01042
DNA polymerase beta	POLB	P06746
Cyclin-dependent kinase 2	CDK2	P24941
Tumor necrosis factor receptor superfamily member 10B	TNFRSF10B	O14763
Neurogenic locus notch homolog protein 1	NOTCH1	P46531
Peroxisome proliferator-activated receptor gamma coactivator-related protein 1	PPRC1	Q5VV67
Parathyroid hormone	PTH	P01270
Apoptosis-inducing factor 1, mitochondrial	AIFM1	O95831
Somatostatin	SST	P61278
Prostacyclin receptor	PTGIR	P43119
Prostaglandin E2 receptor EP1 subtype		P34995
Arachidonate 15-lipoxygenase		P16050
Microphthalmia-associated transcription factor		O75030
Eotaxin	CCL11	P51671
Beta-glucuronidase	GUSB	P08236
Prostaglandin E2 receptor EP4 subtype		P35408
Phospholipase A2		P47712
