# Supplementary material for: Systems Pharmacology Based Strategy for Q-Markers Discovery of HuangQin Decoction to Attenuate Intestinal Damage
Source: Front Pharmacol. 2018 Mar 20;9:236. doi: 10.3389/fphar.2018.00236 (PMC5870050; doi:10.3389/fphar.2018.00236)
Supplement: TABLE S3 — All 64 targets related to diarrhea. [file Table_3.XLSX]

## Sheet: Sheet1
gene	protein	protein name
ABCC5	O15440	Multidrug resistance-associated protein 5
KCNQ1	P51787	Potassium voltage-gated channel subfamily KQT member 1
TGFBR2	P37173	TGF-beta receptor type-2
PIK3CA	P42336	Phosphatidylinositol 4,5-bisphosphate 3-kinase catalytic subunit alpha isoform
DPYD	Q12882	Dihydropyrimidine dehydrogenase [NADP(+)]
TYMS	P04818	Thymidylate synthase
CDA	P32320	Cytidine deaminase
TNFRSF11B	O00300	Tumor necrosis factor receptor superfamily member 11B
ERCC2	P18074	TFIIH basal transcription factor complex helicase XPD subunit
XRCC3	O43542	DNA repair protein XRCC3
TNFRSF1A	P19438	Tumor necrosis factor receptor superfamily member 1A
MTHFR	P42898	Methylenetetrahydrofolate reductase
CFTR	P13569	cystic fibrosis transmembrane conductance regulator
NEUROG3	Q9Y4Z2	Neurogenin-3
EPCAM	P16422	Epithelial cell adhesion molecule
ABCB1	P08183	Multidrug resistance protein 1
TGFB1	P01137	Transforming growth factor beta-1
ABCG2	Q9UNQ0	ATP-binding cassette sub-family
ABCC2	Q92887	Canalicular multispecific organic
CYP3A5	P20815	Cytochrome P450 3A5
IL10	P22301	Interleukin-10
UGT1A1	P22309	UDP-glucuronosyltransferase 1-1
HTR3A	P46098	5-hydroxytryptamine 3 receptor
OPRM1	P35372	Mu-type opioid receptor
OPRD1	p41143	Delta-type opioid receptor
TNF	P01375	Tumor necrosis factor
ALB	p02768	Serum albumin
CRP	P02741	mRNA of C-reactive protein
NOS2	P35228	Inhibiting the expression of inducible nitric oxide synthase (iNOS)
CES1	p23141	carboxylesterase
GUSB	p08236	Beta-glucuronidase
PTGS2	p35354	cox-2
SLC1A1	P43005	Excitatory amino acid transporter 3
C8orf34	Q49A92	Uncharacterized protein C8orf34 (Protein VEST-1)
SLCO1B1	Q9Y6L6	Solute carrier organic anion transport
PLCB1	Q9NQ66	1-phosphatidylinositol 4,5-bisphosphate phosphodiesterase beta-1
TOMM40L	Q969M1	Mitochondrial import receptor subunit TOM40B
UGT1A9	O60656	UDP-glucuronosyltransferase1-9
SLC25A13	Q9UJS0	Calcium-binding mitochondrial carrier protein Aralar2
KCNQ5	Q9NR82	Potassium voltage-gated channel subfamily KQT member 5
CYP2A6	P11509	Cytochrome P450 2A6
UMPS	P11172	Uridine 5'-monophosphate synthase
KDR	P35968	Vascular endothelial growth factor receptor 2 (VEGFR-2)
CYP2D6	P10635	Cytochrome P450 2D6
SLCO1B3	Q9NPD5	Solute carrier organic anion transporter family member 1B3
EGFR	P00533	Epidermal growth factor receptor
CES2	O00748	Cocaine esterase (Carboxylesterase 2)
AQP2	P41181	Aquaporin-2 (AQP-2)
ENOSF1	Q7L5Y1	Mitochondrial enolase superfamily member 1
LTF	p02788	Lactotransferrin (Lactoferrin)
APOE	p02649	Apolipoprotein E
UGT2B7	p16662	UDP-glucuronosyltransferase 2B7 (UDPGT 2B7)
UGT1A8	Q9HAW9	UDP-glucuronosyltransferase 1-8 (UDPGT 1-8)
UGT1A7	Q9HAW7	UDP-glucuronosyltransferase 1-7 (UDPGT 1-7)
IL8	p10145	Interleukin-8 (IL-8)
MVK	Q03426	Mevalonate kinase
MEFV	O15553	Pyrin (Marenostrin)
OPRK1	P41145	Kappa-type opioid receptor
DNA2	P51530	DNA replication ATP-dependent helicase/nuclease DNA2
GLP2R	O95838	Glucagon-like peptide 2 receptor
FAP	Q12884	Endopeptidase
MLNR	O43193	Motilin receptor
SLC26A3	P40879	Chloride anion exchanger
SPINT2	O43291	Kunitz-type protease inhibitor 2
