# Supplementary material for: Systems Pharmacology Based Strategy for Q-Markers Discovery of HuangQin Decoction to Attenuate Intestinal Damage
Source: Front Pharmacol. 2018 Mar 20;9:236. doi: 10.3389/fphar.2018.00236 (PMC5870050; doi:10.3389/fphar.2018.00236)
Supplement: TABLE S4 — Active constituents of herbs in HQD and their corresponding targets related to diarrhea. [file Table_4.XLSX]

## Sheet: relationship
Mol ID	Molecule name	Target name	herbs
M1	benzoic acid	CFTR	Radix Paeoniae Alba
M1	benzoic acid	CES1	Radix Paeoniae Alba
M10	vitamin b12	TYMS	Jujubae Fructus
M10	vitamin b12	MTHFR	Jujubae Fructus
M2	catechol	CYP3A5	Jujubae Fructus
M2	catechol	GUSB	Jujubae Fructus
M3	D-glucose	CFTR	Jujubae Fructus
M3	D-glucose	KCNQ1	Jujubae Fructus
M3	D-glucose	TGFB1	Jujubae Fructus
M3	D-glucose	ABCG2	Jujubae Fructus
M3	D-glucose	PIK3CA	Jujubae Fructus
M3	D-glucose	GUSB	Jujubae Fructus
M3	D-glucose	ABCC5	Jujubae Fructus
M3	D-glucose	TGFBR2	Jujubae Fructus
M3	D-glucose	DPYD	Jujubae Fructus
M3	D-glucose	CDA	Jujubae Fructus
M3	D-glucose	MTHFR	Jujubae Fructus
M3	D-glucose	TNF	Jujubae Fructus
M3	D-glucose	OPRM1	Jujubae Fructus
M3	D-glucose	NEUROG3	Jujubae Fructus
M4	epigallocatechin	IL8	Radix Paeoniae Alba
M4	epigallocatechin	TNF	Radix Paeoniae Alba
M5	eriodictyol	TNF	Scutellaria baicalensis
M6	phenol	TGFB1	Radix Paeoniae Alba
M6	phenol	IL8	Radix Paeoniae Alba
M6	phenol	TNF	Radix Paeoniae Alba
M7	protoporphyrin	ABCG2	Jujubae Fructus
M8	riboflavine	MTHFR	Jujubae Fructus
M9	sucrose	GUSB	Scutellaria baicalensis
M9	sucrose	CES1	Scutellaria baicalensis
M9	sucrose	PTGS2	Scutellaria baicalensis
M9	sucrose	TNF	Scutellaria baicalensis
MOL000007	Cosmetin	PTGS2	Scutellaria baicalensis
MOL000008	apigenin	PTGS2	Scutellaria baicalensis
MOL000008	apigenin	TNF	Scutellaria baicalensis
MOL000012	Arachic acid	PTGS2	Radix liquiritiae
MOL000018	(+/-)-Isoborneol	PTGS2	Scutellaria baicalensis
MOL000024	alpha-humulene	PTGS2	Scutellaria baicalensis
MOL000024	alpha-humulene	TNF	Scutellaria baicalensis
MOL000035	beta-Selinene	PTGS2	Scutellaria baicalensis
MOL000069	palmitic acid	PTGS2	Scutellaria baicalensis，Jujubae Fructus
MOL000069	palmitic acid	TNF	Scutellaria baicalensis，Jujubae Fructus
MOL000069	palmitic acid	IL-10	Scutellaria baicalensis，Jujubae Fructus
MOL000073	ent-Epicatechin	PTGS2	Scutellaria baicalensis
MOL000096	d-catechin	ABCB1	Radix Paeoniae Alba
MOL000096	(-)-catechin	PTGS2	Jujubae Fructus
MOL000098	quercetin	PTGS2	Radix liquiritiae，Jujubae Fructus
MOL000098	quercetin	TNF	Radix liquiritiae，Jujubae Fructus
MOL000098	quercetin	IL8	Radix liquiritiae，Jujubae Fructus
MOL000098	quercetin	TGFB1	Radix liquiritiae，Jujubae Fructus
MOL000098	quercetin	ABCG2	Radix liquiritiae，Jujubae Fructus
MOL000098	quercetin	IL-10	Radix liquiritiae，Jujubae Fructus
MOL000098	quercetin	CRP	Radix liquiritiae，Jujubae Fructus
MOL000098	quercetin	CFTR	Radix liquiritiae，Jujubae Fructus
MOL000098	quercetin	ABCB1	Radix liquiritiae，Jujubae Fructus
MOL000098	quercetin	GUSB	Radix liquiritiae，Jujubae Fructus
MOL000098	quercetin	ABCC5	Radix liquiritiae，Jujubae Fructus
MOL000098	quercetin	EGFR	Radix liquiritiae，Jujubae Fructus
MOL000122	1,8-cineole	PTGS2	Scutellaria baicalensis
MOL000131	EIC	PTGS2	Scutellaria baicalensis
MOL000169	alpha-Guaiene	PTGS2	Scutellaria baicalensis
MOL000173	wogonin	PTGS2	Scutellaria baicalensis
MOL000173	wogonin	TNF	Scutellaria baicalensis
MOL000173	wogonin	IL8	Scutellaria baicalensis
MOL000173	wogonin	NOS2	Scutellaria baicalensis
MOL000173	wogonin	KDR	Scutellaria baicalensis
MOL000228	(2R)-7-hydroxy-5-methoxy-2-phenylchroman-4-one	PTGS2	Scutellaria baicalensis
MOL000239	Jaranol	PTGS2	Radix liquiritiae
MOL000239	Jaranol	NOS2	Radix liquiritiae
MOL000254	eugenol	PTGS2	Scutellaria baicalensis
MOL000254	eugenol	ABCC2	Scutellaria baicalensis
MOL000261	Myristicin	PTGS2	Jujubae Fructus
MOL000354	isorhamnetin	PTGS2	Radix liquiritiae
MOL000354	isorhamnetin	NOS2	Radix liquiritiae
MOL000357	Sitogluside	PTGS2	Scutellaria baicalensis，Radix Paeoniae Alba，Jujubae Fructus
MOL000357	Sitogluside	HTR3A	Scutellaria baicalensis，Radix Paeoniae Alba，Jujubae Fructus
MOL000358	beta-sitosterol	PTGS2	Scutellaria baicalensis，Radix Paeoniae Alba，Jujubae Fructus
MOL000358	beta-sitosterol	OPRM1	Scutellaria baicalensis，Radix Paeoniae Alba，Jujubae Fructus
MOL000358	beta-sitosterol	TGFB1	Scutellaria baicalensis，Radix Paeoniae Alba，Jujubae Fructus
MOL000392	formononetin	PTGS2	Radix liquiritiae
MOL000392	formononetin	NOS2	Radix liquiritiae
MOL000396	(+)-Syringaresinol	PTGS2	Scutellaria baicalensis
MOL000415	rutin	TNF	Jujubae Fructus
MOL000415	rutin	IL8	Jujubae Fructus
MOL000415	rutin	ABCG2	Jujubae Fructus
MOL000417	Calycosin	PTGS2	Radix liquiritiae
MOL000417	Calycosin	NOS2	Radix liquiritiae
MOL000422	kaempferol	PTGS2	Radix Paeoniae Alba，Radix liquiritiae
MOL000422	kaempferol	NOS2	Radix Paeoniae Alba，Radix liquiritiae
MOL000422	kaempferol	TNF	Radix Paeoniae Alba，Radix liquiritiae
MOL000449	Stigmasterol	PTGS2	Scutellaria baicalensis，Jujubae Fructus
MOL000467	Castanin	PTGS2	Radix liquiritiae
MOL000467	Castanin	NOS2	Radix liquiritiae
MOL000486	Prunetin	PTGS2	Radix liquiritiae
MOL000486	Prunetin	NOS2	Radix liquiritiae
MOL000492	(+)-catechin	PTGS2	Radix Paeoniae Alba，Jujubae Fructus
MOL000492	(+)-catechin	ABCB1	Radix Paeoniae Alba，Jujubae Fructus
MOL000492	(+)-catechin	TNF	Radix Paeoniae Alba，Jujubae Fructus
MOL000497	licochalcone a	PTGS2	Radix liquiritiae
MOL000497	licochalcone a	NOS2	Radix liquiritiae
MOL000500	Vestitol	PTGS2	Radix liquiritiae
	glycyrrhizic acid	IL8	Radix liquiritiae
MOL000500	Vestitol	NOS2	Radix liquiritiae
MOL000511	ursolic acid	TNF	Radix liquiritiae，Jujubae Fructus
MOL000511	ursolic acid	PTGS2	Radix liquiritiae，Jujubae Fructus
MOL000525	Norwogonin	PTGS2	Scutellaria baicalensis
MOL000525	Norwogonin	NOS2	Scutellaria baicalensis
MOL000552	5,2'-Dihydroxy-6,7,8-trimethoxyflavone	PTGS2	Scutellaria baicalensis
MOL000552	5,2'-Dihydroxy-6,7,8-trimethoxyflavone	NOS2	Scutellaria baicalensis
MOL000552	5,2'-Dihydroxy-6,7,8-trimethoxyflavone	KDR	Scutellaria baicalensis
MOL000561	Astragalin	PTGS2	Radix Paeoniae Alba
MOL000561	Astragalin	NOS2	Radix Paeoniae Alba
MOL000612	(-)-alpha-cedrene	PTGS2	Scutellaria baicalensis，Radix Paeoniae Alba
MOL000627	Stepholidine	PTGS2	Jujubae Fructus
MOL000627	Stepholidine	OPRD1	Jujubae Fructus
MOL000627	Stepholidine	OPRM1	Jujubae Fructus
MOL000675	oleic acid	PTGS2	Jujubae Fructus
MOL000675	oleic acid	CRP	Jujubae Fructus
MOL000676	DBP	PTGS2	Scutellaria baicalensis
MOL000749	Linoleic	PTGS2	Jujubae Fructus
MOL000787	Fumarine	PTGS2	Jujubae Fructus
MOL000787	Fumarine	HTR3A	Jujubae Fructus
MOL000787	Fumarine	OPRD1	Jujubae Fructus
MOL000787	Fumarine	OPRM1	Jujubae Fructus
MOL000787	Fumarine	KDR	Jujubae Fructus
MOL000789	jatrorrizine	PTGS2	Scutellaria baicalensis
MOL000789	jatrorrizine	NOS2	Scutellaria baicalensis
MOL000860	stearic acid	PTGS2	Scutellaria baicalensis，Radix Paeoniae Alba
MOL000870	HEXATRIACONTANE	PTGS2	Scutellaria baicalensis
MOL000874	paeonol	PTGS2	Radix Paeoniae Alba
MOL000874	paeonol	TNF	Radix Paeoniae Alba
MOL000879	methyl palmitate	TNF	Scutellaria baicalensis
MOL000879	methyl palmitate	PTGS2	Scutellaria baicalensis
MOL001132	longipinene	PTGS2	Scutellaria baicalensis
MOL001393	myristic acid	PTGS2	Scutellaria baicalensis，Radix Paeoniae Alba
MOL001396	PENTADECYLIC ACID	PTGS2	Radix Paeoniae Alba
MOL001402	Octacosane	PTGS2	Radix Paeoniae Alba
MOL001454	berberine	NOS2	Jujubae Fructus
MOL001454	berberine	PTGS2	Jujubae Fructus
MOL001454	berberine	ABCB1	Jujubae Fructus
MOL001454	berberine	XRCC3	Jujubae Fructus
MOL001454	berberine	ERCC2	Jujubae Fructus
MOL001454	berberine	TNF	Jujubae Fructus
MOL001454	berberine	ABCG2	Jujubae Fructus
MOL001454	berberine	EPCAM	Jujubae Fructus
MOL001458	coptisine	PTGS2	Scutellaria baicalensis
MOL001458	coptisine	NOS2	Scutellaria baicalensis
MOL001484	Inermine	PTGS2	Radix liquiritiae
MOL001484	Inermine	OPRM1	Radix liquiritiae
MOL001484	Inermine	HTR3A	Radix liquiritiae
MOL001522	(S)-Coclaurine	PTGS2	Jujubae Fructus
MOL001522	(S)-Coclaurine	OPRM1	Jujubae Fructus
MOL001689	acacetin	PTGS2	Scutellaria baicalensis
MOL001689	acacetin	NOS2	Scutellaria baicalensis
MOL001696	Morusin	PTGS2	Radix liquiritiae
MOL001696	Morusin	KDR	Radix liquiritiae
MOL001739	zoomaric acid	PTGS2	Jujubae Fructus
MOL001792	DFV	PTGS2	Radix liquiritiae
MOL001801	salicylic acid	PTGS2	Radix Paeoniae Alba
MOL001801	salicylic acid	GUSB	Radix Paeoniae Alba
MOL001818	Methyl palmitelaidate	PTGS2	Scutellaria baicalensis
MOL001841	IES	PTGS2	Jujubae Fructus
MOL001889	Methyl linolelaidate	PTGS2	Scutellaria baicalensis，Radix Paeoniae Alba
MOL001891	9-methylenefluorene	PTGS2	Radix Paeoniae Alba
MOL001899	ZINC02169908	PTGS2	Radix Paeoniae Alba
MOL001899	ZINC02169908	PTGS2	Radix Paeoniae Alba
MOL001906	Methylgallate	PTGS2	Radix Paeoniae Alba
MOL001907	Progallin A	PTGS2	Radix Paeoniae Alba
MOL001914	gallotannin	PTGS2	Radix Paeoniae Alba
MOL001914	gallotannin	NOS2	Radix Paeoniae Alba
MOL001923	[(3S,3aR,6S,7aR)-6-hydroxy-6-methyl-2,5-dioxo-3a,4,7,7a-tetrahydro-3H-benzofuran-3-yl]methyl benzoate	PTGS2	Radix Paeoniae Alba
MOL001924	paeoniflorin	TNF	Radix Paeoniae Alba
MOL001952	Sinapyl alcohol	PTGS2	Jujubae Fructus
MOL002311	Glycyrol	PTGS2	Radix liquiritiae
MOL002311	Glycyrol	NOS2	Radix liquiritiae
MOL002311	Glycyrol	KDR	Radix liquiritiae
MOL002560	chrysin	PTGS2	Scutellaria baicalensis
MOL002560	chrysin	TGFB1	Scutellaria baicalensis
MOL002560	chrysin	ABCG2	Scutellaria baicalensis
MOL002560	chrysin	ABCB1	Scutellaria baicalensis
MOL002565	Medicarpin	PTGS2	Radix liquiritiae
MOL002565	Medicarpin	OPRM1	Radix liquiritiae
MOL002565	Medicarpin	OPRD1	Radix liquiritiae
MOL002565	Medicarpin	NOS2	Radix liquiritiae
MOL002573	β-patchoulene	PTGS2	Scutellaria baicalensis
MOL002714	baicalein	PTGS2	Scutellaria baicalensis
MOL002714	baicalein	CYP3A5	Scutellaria baicalensis
MOL002714	baicalein	GUSB	Scutellaria baicalensis
MOL002714	baicalein	ABCC2	Scutellaria baicalensis
MOL002714	baicalein	TNF	Scutellaria baicalensis
MOL002730	Vitamin- G	PTGS2	Jujubae Fructus
MOL002737	scutellarein	PTGS2	Scutellaria baicalensis
MOL002773	beta-carotene	PTGS2	Jujubae Fructus
MOL002773	beta-carotene	ALB	Jujubae Fructus
MOL002844	Pinocembrin	PTGS2	Radix liquiritiae
MOL002897	epiberberine	PTGS2	Scutellaria baicalensis
MOL002897	epiberberine	NOS2	Scutellaria baicalensis
MOL002909	5,7,2,5-tetrahydroxy-8,6-dimethoxyflavone	PTGS2	Scutellaria baicalensis
MOL002909	5,7,2,5-tetrahydroxy-8,6-dimethoxyflavone	NOS2	Scutellaria baicalensis
MOL002910	Carthamidin	PTGS2	Scutellaria baicalensis
MOL002913	Dihydrobaicalin_qt	PTGS2	Scutellaria baicalensis
MOL002914	Eriodyctiol (flavanone)	PTGS2	Scutellaria baicalensis
MOL002915	Salvigenin	PTGS2	Scutellaria baicalensis
MOL002915	Salvigenin	NOS2	Scutellaria baicalensis
MOL002916	2-(2,6-dihydroxyphenyl)-3,5,7-trihydroxy-chromone	PTGS2	Scutellaria baicalensis
MOL002916	2-(2,6-dihydroxyphenyl)-3,5,7-trihydroxy-chromone	NOS2	Scutellaria baicalensis
MOL002917	5,2',6'-Trihydroxy-7,8-dimethoxyflavone	PTGS2	Scutellaria baicalensis
MOL002917	5,2',6'-Trihydroxy-7,8-dimethoxyflavone	NOS2	Scutellaria baicalensis
MOL002918	Ganhuangenin	PTGS2	Scutellaria baicalensis
MOL002918	Ganhuangenin	NOS2	Scutellaria baicalensis
MOL002919	Viscidulin III	PTGS2	Scutellaria baicalensis
MOL002919	Viscidulin III	NOS2	Scutellaria baicalensis
MOL002924	darendoside B_qt	PTGS2	Scutellaria baicalensis
MOL002924	darendoside B_qt	NOS2	Scutellaria baicalensis
MOL002925	5,7,2',6'-Tetrahydroxyflavone	PTGS2	Scutellaria baicalensis
MOL002927	Skullcapflavone II	PTGS2	Scutellaria baicalensis
MOL002927	Skullcapflavone II	NOS2	Scutellaria baicalensis
MOL002927	Skullcapflavone II	KDR	Scutellaria baicalensis
MOL002928	oroxylin a	PTGS2	Scutellaria baicalensis
MOL002928	oroxylin a	NOS2	Scutellaria baicalensis
MOL002932	Panicolin	PTGS2	Scutellaria baicalensis
MOL002932	Panicolin	NOS2	Scutellaria baicalensis
MOL002933	5,7,4'-Trihydroxy-8-methoxyflavone	PTGS2	Scutellaria baicalensis
MOL002933	5,7,4'-Trihydroxy-8-methoxyflavone	NOS2	Scutellaria baicalensis
MOL002934	NEOBAICALEIN	PTGS2	Scutellaria baicalensis
MOL002934	NEOBAICALEIN	NOS2	Scutellaria baicalensis
MOL002935	Baicalin	GUSB	Scutellaria baicalensis
MOL002935	Baicalin	PTGS2	Scutellaria baicalensis
MOL002935	Baicalin	TNF	Scutellaria baicalensis
MOL002936	5,8-Dihydroxy-6,7-dimethoxyflavone	PTGS2	Scutellaria baicalensis
MOL002936	5,8-Dihydroxy-6,7-dimethoxyflavone	NOS2	Scutellaria baicalensis
MOL002937	DIHYDROOROXYLIN	PTGS2	Scutellaria baicalensis
MOL003127	Germacrene D	PTGS2	Scutellaria baicalensis
MOL003218	Neouralenol	PTGS2	Radix liquiritiae
MOL003218	Neouralenol	KDR	Radix liquiritiae
MOL003656	Lupiwighteone	PTGS2	Radix liquiritiae
MOL003656	Lupiwighteone	PTGS2	Radix liquiritiae
MOL003656	Lupiwighteone	NOS2	Radix liquiritiae
MOL003656	Lupiwighteone	NOS2	Radix liquiritiae
MOL003896	7-Methoxy-2-methyl isoflavone	PTGS2	Radix liquiritiae
MOL003896	7-Methoxy-2-methyl isoflavone	OPRM1	Radix liquiritiae
MOL003896	7-Methoxy-2-methyl isoflavone	NOS2	Radix liquiritiae
MOL004328	naringenin	PTGS2	Radix liquiritiae
MOL004328	naringenin	UGT1A1	Radix liquiritiae
MOL004328	naringenin	CES1	Radix liquiritiae
MOL004385	Yinyanghuo D	PTGS2	Radix liquiritiae
MOL004805	(2S)-2-[4-hydroxy-3-(3-methylbut-2-enyl)phenyl]-8,8-dimethyl-2,3-dihydropyrano[2,3-f]chromen-4-one	PTGS2	Radix liquiritiae
MOL004805	(2S)-2-[4-hydroxy-3-(3-methylbut-2-enyl)phenyl]-8,8-dimethyl-2,3-dihydropyrano[2,3-f]chromen-4-one	NOS2	Radix liquiritiae
MOL004806	euchrenone	PTGS2	Radix liquiritiae
MOL004806	euchrenone	NOS2	Radix liquiritiae
MOL004808	glyasperin B	PTGS2	Radix liquiritiae
MOL004808	glyasperin B	NOS2	Radix liquiritiae
MOL004808	glyasperin B	KDR	Radix liquiritiae
MOL004810	glyasperin F	PTGS2	Radix liquiritiae
MOL004810	glyasperin F	NOS2	Radix liquiritiae
MOL004811	Glyasperin C	PTGS2	Radix liquiritiae
MOL004811	Glyasperin C	NOS2	Radix liquiritiae
MOL004814	Isotrifoliol	PTGS2	Radix liquiritiae
MOL004814	Isotrifoliol	NOS2	Radix liquiritiae
MOL004815	(E)-1-(2,4-dihydroxyphenyl)-3-(2,2-dimethylchromen-6-yl)prop-2-en-1-one	PTGS2	Radix liquiritiae
MOL004815	(E)-1-(2,4-dihydroxyphenyl)-3-(2,2-dimethylchromen-6-yl)prop-2-en-1-one	NOS2	Radix liquiritiae
MOL004820	kanzonols W	PTGS2	Radix liquiritiae
MOL004820	kanzonols W	NOS2	Radix liquiritiae
MOL004824	(2S)-6-(2,4-dihydroxyphenyl)-2-(2-hydroxypropan-2-yl)-4-methoxy-2,3-dihydrofuro[3,2-g]chromen-7-one	PTGS2	Radix liquiritiae
MOL004824	(2S)-6-(2,4-dihydroxyphenyl)-2-(2-hydroxypropan-2-yl)-4-methoxy-2,3-dihydrofuro[3,2-g]chromen-7-one	NOS2	Radix liquiritiae
MOL004824	(2S)-6-(2,4-dihydroxyphenyl)-2-(2-hydroxypropan-2-yl)-4-methoxy-2,3-dihydrofuro[3,2-g]chromen-7-one	KDR	Radix liquiritiae
MOL004827	Semilicoisoflavone B	PTGS2	Radix liquiritiae
MOL004827	Semilicoisoflavone B	NOS2	Radix liquiritiae
MOL004828	Glepidotin A	PTGS2	Radix liquiritiae
MOL004828	Glepidotin A	NOS2	Radix liquiritiae
MOL004828	Glepidotin A	KDR	Radix liquiritiae
MOL004829	Glepidotin B	PTGS2	Radix liquiritiae
MOL004833	Phaseolinisoflavan	PTGS2	Radix liquiritiae
MOL004833	Phaseolinisoflavan	NOS2	Radix liquiritiae
MOL004835	Glypallichalcone	PTGS2	Radix liquiritiae
MOL004835	Glypallichalcone	NOS2	Radix liquiritiae
MOL004838	8-(6-hydroxy-2-benzofuranyl)-2,2-dimethyl-5-chromenol	PTGS2	Radix liquiritiae
MOL004838	8-(6-hydroxy-2-benzofuranyl)-2,2-dimethyl-5-chromenol	NOS2	Radix liquiritiae
MOL004841	Licochalcone B	PTGS2	Radix liquiritiae
MOL004841	Licochalcone B	NOS2	Radix liquiritiae
MOL004848	licochalcone G	PTGS2	Radix liquiritiae
MOL004848	licochalcone G	NOS2	Radix liquiritiae
MOL004848	licochalcone G	KDR	Radix liquiritiae
MOL004849	3-(2,4-dihydroxyphenyl)-8-(1,1-dimethylprop-2-enyl)-7-hydroxy-5-methoxy-coumarin	PTGS2	Radix liquiritiae
MOL004849	3-(2,4-dihydroxyphenyl)-8-(1,1-dimethylprop-2-enyl)-7-hydroxy-5-methoxy-coumarin	NOS2	Radix liquiritiae
MOL004849	3-(2,4-dihydroxyphenyl)-8-(1,1-dimethylprop-2-enyl)-7-hydroxy-5-methoxy-coumarin	KDR	Radix liquiritiae
MOL004853	Licoflavonol	PTGS2	Radix liquiritiae
MOL004853	Licoflavonol	NOS2	Radix liquiritiae
MOL004855	Licoricone	PTGS2	Radix liquiritiae
MOL004855	Licoricone	NOS2	Radix liquiritiae
MOL004855	Licoricone	KDR	Radix liquiritiae
MOL004856	Gancaonin A	PTGS2	Radix liquiritiae
MOL004856	Gancaonin A	NOS2	Radix liquiritiae
MOL004857	Gancaonin B	PTGS2	Radix liquiritiae
MOL004857	Gancaonin B	NOS2	Radix liquiritiae
MOL004857	Gancaonin B	KDR	Radix liquiritiae
MOL004863	3-(3,4-dihydroxyphenyl)-5,7-dihydroxy-8-(3-methylbut-2-enyl)chromone	PTGS2	Radix liquiritiae
MOL004863	3-(3,4-dihydroxyphenyl)-5,7-dihydroxy-8-(3-methylbut-2-enyl)chromone	NOS2	Radix liquiritiae
MOL004864	5,7-dihydroxy-3-(4-methoxyphenyl)-8-(3-methylbut-2-enyl)chromone	PTGS2	Radix liquiritiae
MOL004864	5,7-dihydroxy-3-(4-methoxyphenyl)-8-(3-methylbut-2-enyl)chromone	NOS2	Radix liquiritiae
MOL004866	2-(3,4-dihydroxyphenyl)-5,7-dihydroxy-6-(3-methylbut-2-enyl)chromone	PTGS2	Radix liquiritiae
MOL004879	Glycyrin	PTGS2	Radix liquiritiae
MOL004879	Glycyrin	NOS2	Radix liquiritiae
MOL004879	Glycyrin	KDR	Radix liquiritiae
MOL004881	(E)-1-[2,4-dihydroxy-3-(3-methylbut-2-enyl)phenyl]-3-(2,4-dihydroxyphenyl)prop-2-en-1-one	PTGS2	Radix liquiritiae
MOL004883	Licoisoflavone	PTGS2	Radix liquiritiae
MOL004883	Licoisoflavone	NOS2	Radix liquiritiae
MOL004883	Licoisoflavone	KDR	Radix liquiritiae
MOL004884	Licoisoflavone B	PTGS2	Radix liquiritiae
MOL004884	Licoisoflavone B	NOS2	Radix liquiritiae
MOL004885	licoisoflavanone	PTGS2	Radix liquiritiae
MOL004885	licoisoflavanone	NOS2	Radix liquiritiae
MOL004891	shinpterocarpin	PTGS2	Radix liquiritiae
MOL004891	shinpterocarpin	OPRD1	Radix liquiritiae
MOL004891	shinpterocarpin	OPRM1	Radix liquiritiae
MOL004891	shinpterocarpin	NOS2	Radix liquiritiae
MOL004891	shinpterocarpin	HTR3A	Radix liquiritiae
MOL004898	(E)-3-[3,4-dihydroxy-5-(3-methylbut-2-enyl)phenyl]-1-(2,4-dihydroxyphenyl)prop-2-en-1-one	PTGS2	Radix liquiritiae
MOL004904	licopyranocoumarin	PTGS2	Radix liquiritiae
MOL004904	licopyranocoumarin	NOS2	Radix liquiritiae
MOL004904	licopyranocoumarin	KDR	Radix liquiritiae
MOL004907	Glyzaglabrin	PTGS2	Radix liquiritiae
MOL004907	Glyzaglabrin	NOS2	Radix liquiritiae
MOL004908	Glabridin	PTGS2	Radix liquiritiae
MOL004908	Glabridin	NOS2	Radix liquiritiae
MOL004910	Glabranin	PTGS2	Radix liquiritiae
MOL004910	Glabranin	NOS2	Radix liquiritiae
MOL004911	Glabrene	PTGS2	Radix liquiritiae
MOL004911	Glabrene	NOS2	Radix liquiritiae
MOL004912	Glabrone	PTGS2	Radix liquiritiae
MOL004912	Glabrone	NOS2	Radix liquiritiae
MOL004915	Eurycarpin A	PTGS2	Radix liquiritiae
MOL004915	Eurycarpin A	NOS2	Radix liquiritiae
MOL004924	(-)-Medicocarpin	PTGS2	Radix liquiritiae
MOL004935	Sigmoidin-B	PTGS2	Radix liquiritiae
MOL004935	Sigmoidin-B	KDR	Radix liquiritiae
MOL004936	Uralene	PTGS2	Radix liquiritiae
MOL004936	Uralene	NOS2	Radix liquiritiae
MOL004936	Uralene	KDR	Radix liquiritiae
MOL004941	(2R)-7-hydroxy-2-(4-hydroxyphenyl)chroman-4-one	PTGS2	Radix liquiritiae
MOL004945	(2S)-7-hydroxy-2-(4-hydroxyphenyl)-8-(3-methylbut-2-enyl)chroman-4-one	PTGS2	Radix liquiritiae
MOL004945	(2S)-7-hydroxy-2-(4-hydroxyphenyl)-8-(3-methylbut-2-enyl)chroman-4-one	NOS2	Radix liquiritiae
MOL004948	Isoglycyrol	PTGS2	Radix liquiritiae
MOL004948	Isoglycyrol	NOS2	Radix liquiritiae
MOL004949	Isolicoflavonol	PTGS2	Radix liquiritiae
MOL004949	Isolicoflavonol	NOS2	Radix liquiritiae
MOL004957	HMO	PTGS2	Radix liquiritiae
MOL004957	HMO	NOS2	Radix liquiritiae
MOL004959	1-Methoxyphaseollidin	PTGS2	Radix liquiritiae
MOL004959	1-Methoxyphaseollidin	NOS2	Radix liquiritiae
MOL004959	1-Methoxyphaseollidin	KDR	Radix liquiritiae
MOL004961	Quercetin der.	PTGS2	Radix liquiritiae
MOL004961	Quercetin der.	NOS2	Radix liquiritiae
MOL004966	3'-Hydroxy-4'-O-Methylglabridin	PTGS2	Radix liquiritiae
MOL004966	3'-Hydroxy-4'-O-Methylglabridin	NOS2	Radix liquiritiae
MOL004966	3'-Hydroxy-4'-O-Methylglabridin	KDR	Radix liquiritiae
MOL004974	3'-Methoxyglabridin	PTGS2	Radix liquiritiae
MOL004974	3'-Methoxyglabridin	NOS2	Radix liquiritiae
MOL004978	2-[(3R)-8,8-dimethyl-3,4-dihydro-2H-pyrano[6,5-f]chromen-3-yl]-5-methoxyphenol	PTGS2	Radix liquiritiae
MOL004978	2-[(3R)-8,8-dimethyl-3,4-dihydro-2H-pyrano[6,5-f]chromen-3-yl]-5-methoxyphenol	NOS2	Radix liquiritiae
MOL004980	Inflacoumarin A	PTGS2	Radix liquiritiae
MOL004988	Kanzonol F	PTGS2	Radix liquiritiae
MOL004989	6-prenylated eriodictyol	PTGS2	Radix liquiritiae
MOL004989	6-prenylated eriodictyol	NOS2	Radix liquiritiae
MOL004990	7,2',4'-trihydroxy－5-methoxy-3－arylcoumarin	PTGS2	Radix liquiritiae
MOL004990	7,2',4'-trihydroxy－5-methoxy-3－arylcoumarin	NOS2	Radix liquiritiae
MOL004991	7-Acetoxy-2-methylisoflavone	PTGS2	Radix liquiritiae
MOL004991	7-Acetoxy-2-methylisoflavone	NOS2	Radix liquiritiae
MOL004993	8-prenylated eriodictyol	PTGS2	Radix liquiritiae
MOL005000	Gancaonin G	PTGS2	Radix liquiritiae
MOL005000	Gancaonin G	NOS2	Radix liquiritiae
MOL005001	Gancaonin H	PTGS2	Radix liquiritiae
MOL005001	Gancaonin H	KDR	Radix liquiritiae
MOL005003	Licoagrocarpin	PTGS2	Radix liquiritiae
MOL005003	Licoagrocarpin	NOS2	Radix liquiritiae
MOL005007	Glyasperins M	PTGS2	Radix liquiritiae
MOL005007	Glyasperins M	NOS2	Radix liquiritiae
MOL005007	Glyasperins M	KDR	Radix liquiritiae
MOL005008	Glycyrrhiza flavonol A	PTGS2	Radix liquiritiae
MOL005008	Glycyrrhiza flavonol A	NOS2	Radix liquiritiae
MOL005012	Licoagroisoflavone	PTGS2	Radix liquiritiae
MOL005012	Licoagroisoflavone	NOS2	Radix liquiritiae
MOL005016	Odoratin	PTGS2	Radix liquiritiae
MOL005016	Odoratin	NOS2	Radix liquiritiae
MOL005017	Phaseol	PTGS2	Radix liquiritiae
MOL005017	Phaseol	KDR	Radix liquiritiae
MOL005018	Xambioona	PTGS2	Radix liquiritiae
MOL005018	Xambioona	NOS2	Radix liquiritiae
MOL005020	dehydroglyasperins C	PTGS2	Radix liquiritiae
MOL005020	dehydroglyasperins C	NOS2	Radix liquiritiae
MOL005021	Mipax	PTGS2	Scutellaria baicalensis
MOL005239	Lysicamine	PTGS2	Jujubae Fructus
MOL006077	Thiamine	PTGS2	Jujubae Fructus
MOL006312	Azulol	PTGS2	Scutellaria baicalensis
MOL006837	spinosin_qt	PTGS2	Jujubae Fructus
MOL006986	Nornuciferine	PTGS2	Jujubae Fructus
MOL006986	Nornuciferine	HTR3A	Jujubae Fructus
MOL006986	Nornuciferine	OPRD1	Jujubae Fructus
MOL006986	Nornuciferine	OPRM1	Jujubae Fructus
MOL007197	DFA	PTGS2	Scutellaria baicalensis
MOL007213	Nuciferin	PTGS2	Jujubae Fructus
MOL007213	Nuciferin	HTR3A	Jujubae Fructus
MOL007213	Nuciferin	OPRD1	Jujubae Fructus
MOL007213	Nuciferin	OPRM1	Jujubae Fructus
MOL008206	Moslosooflavone	PTGS2	Scutellaria baicalensis
MOL008206	Moslosooflavone	NOS2	Scutellaria baicalensis
MOL011038	(+)-Catechin-5-O-glucoside	PTGS2	Jujubae Fructus
MOL011081	Linolenic acid methyl ester	PTGS2	Scutellaria baicalensis
MOL012240	2',3',5,7-tetrahydroxyflavone	PTGS2	Scutellaria baicalensis
MOL012245	5,7,4'-trihydroxy-6-methoxyflavanone	PTGS2	Scutellaria baicalensis
MOL012246	5,7,4'-trihydroxy-8-methoxyflavanone	PTGS2	Scutellaria baicalensis
MOL012266	rivularin	PTGS2	Scutellaria baicalensis
MOL012266	rivularin	NOS2	Scutellaria baicalensis
MOL012266	rivularin	KDR	Scutellaria baicalensis
MOL012267	Scutevulin	PTGS2	Scutellaria baicalensis
MOL012267	Scutevulin	NOS2	Scutellaria baicalensis
MOL012921	stepharine	PTGS2	Jujubae Fructus
MOL012921	stepharine	HTR3A	Jujubae Fructus
MOL012921	stepharine	OPRD1	Jujubae Fructus
MOL012921	stepharine	OPRM1	Jujubae Fructus
MOL012950	CMP	PTGS2	Jujubae Fructus
MOL012953	Jubanine-A	NOS2	Jujubae Fructus
MOL012953	Jubanine-A	PTGS2	Jujubae Fructus
MOL012957	ADA	PTGS2	Jujubae Fructus
MOL012974	Asimilobine	PTGS2	Jujubae Fructus
MOL012974	Asimilobine	OPRD1	Jujubae Fructus
MOL012974	Asimilobine	OPRM1	Jujubae Fructus
MOL012976	coumestrol	PTGS2	Jujubae Fructus
MOL012976	coumestrol	GUSB	Jujubae Fructus
MOL012992	Mauritine D	PTGS2	Jujubae Fructus
MOL013062	BZQ	PTGS2	Scutellaria baicalensis

## Sheet: the information of 33 targets
Gene name	Protein name	UniProt ID
ABCB1	Multidrug resistance protein 1	P08183
TGFB1	Transforming growth factor beta-1	P01137
ABCG2	ATP-binding cassette sub-family	Q9UNQ0
ABCC2	Canalicular multispecific organic	Q92887
CYP3A5	Cytochrome P450 3A5	P20815
IL10	Interleukin-10	P22301
IL8	Interleukin-8	p10145
UGT1A1	UDP-glucuronosyltransferase 1-1	P22309
HTR3A	5-hydroxytryptamine receptor 3A	P46098
OPRM1	Mu-type opioid receptor	P35372
OPRD1	Delta-type opioid receptor	p41143
TNF	Tumor necrosis factor	P01375
ALB	Serum albumin	p02768
CRP	C-reactive protein	P02741
NOS2	Nitric oxide synthase , inducible	P35228
CES1	carboxylesterase	p23141
GUSB	Beta-glucuronidase	p08236
PTGS2	Prostaglandin G/H synthase 2	p35354
ABCC5	Multidrug resistance-associated protein 5	O15440
KCNQ1	Potassium voltage-gated channel subfamily KQT member 1	P51787
TGFBR2	TGF-beta receptor type-2	P37173
PIK3CA	Phosphatidylinositol 4,5-bisphosphate 3-kinase catalytic subunit alpha isoform	P42336
DPYD	Dihydropyrimidine dehydrogenase [NADP(+)]	Q12882
TYMS	Thymidylate synthase	P04818
CDA	Cytidine deaminase	P32320
ERCC2	TFIIH basal transcription factor complex helicase XPD subunit	P18074
XRCC3	DNA repair protein XRCC3	O43542
MTHFR	Methylenetetrahydrofolate reductase	P42898
CFTR	cystic fibrosis transmembrane conductance regulator	P13569
NEUROG3	Neurogenin-3	Q9Y4Z2
EPCAM	Epithelial cell adhesion molecule	P16422
KDR	Vascular endothelial growth factor receptor 2 (VEGFR-2)	P35968
EGFR	Epidermal growth factor receptor	P00533
