# Supplementary material for: Systems Pharmacology Based Strategy for Q-Markers Discovery of HuangQin Decoction to Attenuate Intestinal Damage
Source: Front Pharmacol. 2018 Mar 20;9:236. doi: 10.3389/fphar.2018.00236 (PMC5870050; doi:10.3389/fphar.2018.00236)
Supplement: TABLE S5 — The degree of compounds and targets. [file Table_5.XLSX]

## Sheet: Sheet1
Mol ID	degree		Target	degree		Target
M3	14		PTGS2	199		PTGS2
MOL000098	12		NOS2	97		NOS2
MOL001454	8		KDR	25		KDR
MOL000173	5		TNF	20		TNF
MOL000787	5		OPRM1	13		OPRM1
MOL002714	5		GUSB	8		GUSB
MOL004891	5		OPRD1	8		OPRD1
M9	4		HTR3A	7		HTR3A
MOL002560	4		TGFB1	5		TGFB1
MOL002565	4		IL8	6		IL8
MOL003656	4		ABCB1	5		ABCB1
MOL006986	4		CFTR	3		CFTR
MOL007213	4		MTHFR	3		MTHFR
MOL012921	4		ABCG2	3		ABCG2
M6	3		ABCG2	3		ABCG2
MOL000069	3		CYP3A5	2		CYP3A5
MOL000358	3		ABCC5	2		ABCC5
MOL000415	3		CES1	2		CES1
MOL000422	3		IL-10	2		IL-10
MOL000492	3		CRP	2		CRP
MOL000552	3		CES1	1		CES1
MOL000627	3		TYMS	1		TYMS
MOL001484	3		KCNQ1	1		KCNQ1
MOL002311	3		PIK3CA	1		PIK3CA
MOL002927	3		TGFBR2	1		TGFBR2
MOL002935	3		DPYD	1		DPYD
MOL003896	3		CDA	1		CDA
MOL004328	3		NEUROG3	1		NEUROG3
MOL004808	3		EGFR	1		EGFR
MOL004824	3		ABCC2	1		ABCC2
MOL004828	3		XRCC3	1		XRCC3
MOL004848	3		ERCC2	1		ERCC2
MOL004849	3		EPCAM	1		EPCAM
MOL004855	3		ABCC2	1		ABCC2
MOL004857	3		ALB	1		ALB
MOL004879	3		UGT1A1	1		UGT1A1
MOL004883	3
MOL004904	3
MOL004936	3
MOL004959	3
MOL004966	3
MOL005007	3
MOL012266	3
MOL012974	3
M1	2
M10	2
M2	2
M4	2
MOL000008	2
MOL000024	2
MOL000096	2
MOL000239	2
MOL000254	2
MOL000354	2
MOL000357	2
MOL000392	2
MOL000417	2
MOL000467	2
MOL000486	2
MOL000497	2
MOL000500	2
MOL000511	2
MOL000525	2
MOL000561	2
MOL000675	2
MOL000789	2
MOL000874	2
MOL000879	2
MOL001458	2
MOL001522	2
MOL001689	2
MOL001696	2
MOL001801	2
MOL001899	2
MOL001914	2
MOL002773	2
MOL002897	2
MOL002909	2
MOL002915	2
MOL002916	2
MOL002917	2
MOL002918	2
MOL002919	2
MOL002924	2
MOL002928	2
MOL002932	2
MOL002933	2
MOL002934	2
MOL002936	2
MOL003218	2
MOL004805	2
MOL004806	2
MOL004810	2
MOL004811	2
MOL004814	2
MOL004815	2
MOL004820	2
MOL004827	2
MOL004833	2
MOL004835	2
MOL004838	2
MOL004841	2
MOL004853	2
MOL004856	2
MOL004863	2
MOL004864	2
MOL004884	2
MOL004885	2
MOL004907	2
MOL004908	2
MOL004910	2
MOL004911	2
MOL004912	2
MOL004915	2
MOL004935	2
MOL004945	2
MOL004948	2
MOL004949	2
MOL004957	2
MOL004961	2
MOL004974	2
MOL004978	2
MOL004989	2
MOL004990	2
MOL004991	2
MOL005000	2
MOL005001	2
MOL005003	2
MOL005008	2
MOL005012	2
MOL005016	2
MOL005017	2
MOL005018	2
MOL005020	2
MOL008206	2
MOL012267	2
MOL012953	2
MOL012976	2
M5	1
M7	1
M8	1
MOL000007	1
MOL000012	1
MOL000018	1
MOL000035	1
MOL000073	1
MOL000122	1
MOL000131	1
MOL000169	1
MOL000228	1
MOL000261	1
MOL000396	1
MOL000449	1
MOL000612	1
MOL000676	1
MOL000749	1
MOL000860	1
MOL000870	1
MOL001132	1
MOL001393	1
MOL001396	1
MOL001402	1
MOL001739	1
MOL001792	1
MOL001818	1
MOL001841	1
MOL001889	1
MOL001891	1
MOL001906	1
MOL001907	1
MOL001923	1
MOL001924	1
MOL001952	1
MOL002573	1
MOL002730	1
MOL002737	1
MOL002844	1
MOL002910	1
MOL002913	1
MOL002914	1
MOL002925	1
MOL002937	1
MOL003127	1
MOL004385	1
MOL004829	1
MOL004866	1
MOL004876	1
MOL004881	1
MOL004898	1
MOL004924	1
MOL004941	1
MOL004980	1
MOL004988	1
MOL004993	1
MOL005021	1
MOL005239	1
MOL006077	1
MOL006312	1
MOL006837	1
MOL007197	1
MOL011038	1
MOL011081	1
MOL012240	1
MOL012245	1
MOL012246	1
MOL012950	1
MOL012957	1
MOL012992	1
MOL013062	1
