# Supplementary material for: Systems Pharmacology Based Strategy for Q-Markers Discovery of HuangQin Decoction to Attenuate Intestinal Damage
Source: Front Pharmacol. 2018 Mar 20;9:236. doi: 10.3389/fphar.2018.00236 (PMC5870050; doi:10.3389/fphar.2018.00236)
Supplement: TABLE S6 — The identified components of HQD in our lab. [file Table_6.XLSX]

## Sheet: sheet1
Standards	Identification	detected(-)	detected(+)	tR(min)	Molecular formula	expected (-)	expected(+)	ppm(-),Mass accuracy	ppm(+)	25 V(−)-ESI-Mb	(+)-ESI-MS	Source
*	Liquiritin	417.118		12	C21H22O9	417.119		-0.95896		255,135,119	441，257,137	Glycyrrhiza uralensis Fisch
	Liquiritin apioside	549.16		12.16	C26H30O13	549.161		-1.63886		255,550,135,119		Glycyrrhiza uralensis Fisch
	5-Hydroxylliquiritin	433.114		13.320	C21H22O10	433.113		1.84709		433,271		Glycyrrhiza uralensis Fisch
	Isomer of Liquiritin apioside	549.164	551.174	14.7	C26H30O13	549.161	551.177	5.46288	-4.53575	255,550,135,119	257,419,137	Glycyrrhiza uralensis Fisch
	Isoliquiritin	417.1180	419.131	14.928	C21H22O9	417.119	419.134	-1.43844	-7.15761	417，255	419，257	Glycyrrhiza uralensis Fisch
*	Liquiritigenin	255.066	257.079	15.093	C15H12O4	255.066	257.081	1.96028	-9.72455	257, 138		Glycyrrhiza uralensis Fisch
	Licorice saponin G2	837.397		21.89	C42H62O17	837.391		7.64279		838,351		Glycyrrhiza uralensis Fisch
*	Glycyrrhizic acid	821.403		22.228	C42H62O16	821.3960		8.88731		821,822,823,351,352,193		Glycyrrhiza uralensis Fisch
*	Albiflorin		481.174	8.995	C23H28O11		481.1710		6.02696		525，503，481，319，197，133，105	Paeonia lactiflora Pall
*	Paeoniflorin	525.162	503.153	10.227	C23H28O11					479,449,327,165,121	503,179	Paeonia lactiflora Pall
	5,7,3,2´,6´-Pentahydroxyflavanone	303.051	305.065	7.45	C15H12O7	303.0505	305.066	0.659956	-4.26137	303,125,149,177,2l7,259,285	287,259,l53	Scutellaris baicalensis Georgi
	Apigenin 6,8-Di-C-Glucoside Isomer	593.145		8.897	C27H30O15	593.151		-8.93533		593，547，353，473，517,594,431		Scutellaris baicalensis Georgi
	Apigenin 6,8-Di-C-Glucoside	593.145		10.2	C27H30O15	593.151		-8.93533		593，547，353，473，517,594,431		Scutellaris baicalensis Georgi
	Viscidulin Ⅲ 2´-O-Glucoside	507.114		12.4	C23H24O13	507.114		0		507,345,329		Scutellaris baicalensis Georgi
	Scutellarein	285.04	287.055	12.5	C15H10O6	285.04	287.056	0.701656	-3.83201	286,151	268,288,241	Scutellaris baicalensis Georgi
	Acteoside	623.1980		12.6	C29H36O15	623.198		0.641851		624,461,161，133		Scutellaris baicalensis Georgi
	Chrysin 6-C-Arabinoside-8-C-Glucoside	547.146		12.68	C26H28O13	547.145		1.6449		547,337,367,548,427,457,281,487	549,411,465,495,483,531,393,513,441,550	Scutellaris baicalensis Georgi
*	Scutellarin	461.07	463.084	13.15	C21H18O12	461.0720	463.088	-4.77149	-7.77391	461,285,119		Scutellaris baicalensis Georgi
	Chrysin 6-C-Glucoside-8-C-Arabinoside	547.145		13.50	C26H28O13	547.145		0.548301		549,337,367,548,427,457,281	549,411,465,495,483,531,393,513,441,550	Scutellaris baicalensis Georgi
	Viscidulin Ⅲ	345.062	347.074	13.9	C17H14O8	345.061	347.077	2.02863	-6.62678	346330314	332,314,348	Scutellaris baicalensis Georgi
	Isomer of Chrysin 6-C-Arabinoside-8-C-Glucoside	547.145		14.2	C26H28O13	547.145		-0.731067		547,337,367,548,427,457,281		Scutellaris baicalensis Georgi
	5,6,7-Trihydroxyl flavanone 7-O-Glucuronide	447.092	449.11	15.228	C21H20O11	447.093	449.108	-1.56567	2.4493	271,243,448	273,443	Scutellaris baicalensis Georgi
	Norwogonin	269.044		15.65	C15H10O5	269.0450		-2.97348		270，223，269，251，241	272，253，225	Scutellaris baicalensis Georgi
*	Baicalin	445.077	447.094	15.662	C21H18O11	445.077	447.093	0.22468	2.68401	891, 445，269	447，271，253	Scutellaris baicalensis Georgi
	Isomer of baicalin	445.077	447.096	16.467	C21H18O11	445.077	447.093	-0.898721	7.15735	891, 445	447,271,272	Scutellaris baicalensis Georgi
	Chrysin-7-O-β-D-glucuronide	429.081		16.8	C21H18O10	429.082		-1.86444		253,175		Scutellaris baicalensis Georgi
*	Wogonoside	459.093	461.1093	17.295	C22H20O11	459.093	461.108	1.0891	1.95182	283，268,460	285,286,461,462	Scutellaris baicalensis Georgi
	Isomer of baicalin	445.078	447.095	17.480	C21H18O11	445.077	447.093	1.1234	5.14435	891, 445	447,271,272	Scutellaris baicalensis Georgi
	5,7-Dihydroxy-8,2´-Dimethoxyflavone-7-O-Glucuronide	489.102	491.118	18.028	C23H22O12	489.103	491.1190	-2.24901	-1.01808	511,489,313,298	491,315	Scutellaris baicalensis Georgi
	4´-Hydroxylwogonin	299.056	301.072	18.387	C16H12O6	299.056	301.071	0.668772	1.99288	300283	302，286，227	Scutellaris baicalensis Georgi
*	Baicalein	269.046	271.06	18.61	C15H10O5	269.0450	271.061	2.23011	-1.84461	270,269,223,251,241	271，253，273，272,225	Scutellaris baicalensis Georgi
	Skullcapflavon Ⅰ	343.083		21.5	C18H16O7	343.082		3.20623		328,313		Scutellaris baicalensis Georgi
	Skullcapflavon Ⅱ	373.093		19.6	C19H18O8	373.092		0.804091		358,343,169		Scutellaris baicalensis Georgi
*	Wogonin	283.061	285.076	20.17	C16H12O5	283.061	285.076	0.706562	-1.40313	268,283	309,270，286，285	Scutellaris baicalensis Georgi
	5,7-Dihydroxy-6,8-Dimethoxyflavone	313.072	315.087	20.3	C17H14O6	313.071	315.087	1.59708	1.26949	313298180283	315197	Scutellaris baicalensis Georgi
*	Chrysin	253.05	255.065	20.512	C15H10O4	253.05	255.066	1.58071	-3.92056	253，254，209		Scutellaris baicalensis Georgi
*	Oroxylin A	283.061	285.076	20.7	C16H12O5	283.061	285.076	0.353281	0.350783	268,283	307,270,286	Scutellaris baicalensis Georgi
	5,7-Dihydroxy-6,8-dimethoxyflavone Isomer	313.071	315,345	20.87	C17H14O6	313.071	315.087	-0.319416		313,298, 180,283	315197	Scutellaris baicalensis Georgi
